# Supplementary material for: A combined strategy involving Sanger and 454 pyrosequencing increases genomic resources to aid in the management of reproduction, disease control and genetic selection in the turbot (Scophthalmus maximus)
Source: BMC Genomics. 2013 Mar 15;14:180. doi: 10.1186/1471-2164-14-180 (PMC3700835; doi:10.1186/1471-2164-14-180)
Supplement: Additional file 1 — List of all the immune-related genes found in the Turbot 3 database. [file 1471-2164-14-180-S1.xlsx]

## Sheet: Additional File 1
ID sequence	Annotation	GO Terms
9	C-type lectin A n=1 Tax=Oplegnathus fasciatus RepID=D1LZ95_9PERO	GO:0005488, GO:0016459, GO:0003774, GO:0005737, GO:0008017, GO:0000226
28	Selenoprotein Pb n=2 Tax=Danio rerio RepID=SELPB_DANRE
45	Coagulation factor X n=8 Tax=Takifugu rubripes RepID=Q804W9_TAKRU	GO:0004252, GO:0006508
48	C1 inhibitor n=1 Tax=Larimichthys crocea RepID=C7ACU9_LARCR	GO:0004867
59	Interleukin-8 n=1 Tax=Anoplopoma fimbria RepID=C3KI03_ANOFI
60	SET translocation (myeloid leukemia-associated) B	GO:0005634, GO:0006334
66	Astacin like metalloprotease n=1 Tax=Epinephelus coioides RepID=D6PVQ8_EPICO	GO:0004222 GO:0006508 GO:0008233 GO:0008237 GO:0008270 GO:0016021 GO:0016032 GO:0016787 GO:0019031 GO:0019058 GO:0046872
68	Similar to Protein 4,1; K06107 erythrocyte membrane protein band 4,1
70	Fetuin B	GO:0042025, GO:0016563, GO:0045941
78	Fibrinogen alpha (Fragment) n=1 Tax=Xenopus laevis RepID=Q801E3_XENLA
96	Apolipoprotein A-I (Fragment) n=2 Tax=Percomorpha RepID=Q6QZI1_PSEAM	GO:0005576, GO:0008289, GO:0006869, GO:0042157
110	Eukaryotic translation initiation factor 4E-binding protein 2 n=2 Tax=Euteleostei RepID=C1BL94_OSMMO	GO:0008190, GO:0045947
120	Similar to novel apoptosis-stimulating protein of p53
124	PREDICTED: similar to src-family tyrosine kinase SCK n=1 Tax=Danio rerio RepID=UPI0001760C41	GO:0004713, GO:0005524, GO:0006468
139	Fibroblast growth factor receptor substrate 2
141	Helical cytokine receptor CRFB7 n=1 Tax=Tetraodon nigroviridis RepID=Q7ZSZ7_TETNG
143	Coagulation factor VIIb n=1 Tax=Takifugu rubripes RepID=Q804X1_TAKRU	GO:0004252, GO:0006508
153	Protein C (inactivator of coagulation factors Va and VIIIa)
163	Leukocyte common antigen (Fragment) n=1 Tax=Salmo salar RepID=C0PUA6_SALSA
165	Endoplasmic reticulum lectin 1
178	Lectin, galactoside-binding, soluble, 9	GO:0005529
185	Adiponectin n=1 Tax=Osmerus mordax RepID=C1BLQ7_OSMMO
202	Complement component 1, q subcomponent, C chain	GO:0016021, GO:0009405, GO:0007157
209	B-cell linker
233	Similar to Complement C5 precursor
243	Similar to DEAD box polypeptide 24
244	programmed cell death 8 (apoptosis-inducing factor)-like	GO:0050660, GO:0016491
287	p53 apoptosis effector related to PMP-22 n=1 Tax=Salmo salar RepID=B5X1B0_SALSA	GO:0016020
297	Trypsinogen 2 n=3 Tax=Percomorpha RepID=A7VMR7_SOLSE	GO:0003824 GO:0004252 GO:0006508 GO:0008233 GO:0008236 GO:0016021 GO:0016032 GO:0016787 GO:0019031 GO:0019058 GO:0045095
299	Ankyrin repeat domain-containing protein 54 n=3 Tax=Salmo salar RepID=B5X6J7_SALSA
303	Apolipoprotein A-IV n=1 Tax=Anoplopoma fimbria RepID=C3KI87_ANOFI	GO:0005576, GO:0008289, GO:0006869, GO:0042157, GO:0005634, GO:0007275, GO:0045449, GO:0005515
309	Interleukin-16 (Fragment) n=1 Tax=Oncorhynchus mykiss RepID=Q5DVP5_ONCMY
323	Transcription factor 4 (Immunoglobulin transcription factor 2) (ITF-2) (SL3-3 enhancer factor 2) (SEF-2). n=1 Tax=Xenopus (Silurana) tropicalis RepID=UPI000069ED42	GO:0005634, GO:0030528, GO:0045449, GO:0000786, GO:0003677, GO:0007283
329	Cell death-inducing DFFA-like effector b
330	Elastase 3 n=1 Tax=Paralichthys olivaceus RepID=Q9W7Q0_PAROL	GO:0003824 GO:0004252 GO:0006508 GO:0008233 GO:0008236 GO:0016021 GO:0016032 GO:0016787 GO:0019031 GO:0019058
336	Chymotrypsinogen B1
346	Trypsinogen-like protein 3 n=1 Tax=Pseudopleuronectes americanus RepID=TRP3_PSEAM
352	Adaptor-related protein complex 1, gamma 1 subunit
368	Lectin precursor [Salmo salar]	GO:0005488
381	Novel immune-type receptor 19 n=1 Tax=Dicentrarchus labrax RepID=D2WLA2_DICLA
389	CD79b molecule, immunoglobulin-associated beta
390	Novel immunoglobulin C1-set domain containing protein
412	Lectin, galactoside-binding, soluble, 9	GO:0005529
430	Epidermal growth factor receptor pathway substrate 8-like protein 3-like
437	Apolipoprotein A-IV4 n=4 Tax=Takifugu rubripes RepID=Q5KSU1_TAKRU	GO:0005576, GO:0008289, GO:0006869, GO:0042157, GO:0005515, GO:0005634, GO:0005737, GO:0030154
441	C1 inhibitor n=1 Tax=Larimichthys crocea RepID=C7ACU9_LARCR	GO:0004867
443	High choriolytic enzyme 1 n=2 Tax=Takifugu rubripes RepID=Q8UW51_TAKRU	GO:0004222 GO:0006508 GO:0008233 GO:0008237 GO:0008270 GO:0016021 GO:0016032 GO:0016787 GO:0046872
449	Fetuin B	GO:0042025, GO:0016563, GO:0045941
456	Alpha-enolase n=4 Tax=Xenopus RepID=ENOA_XENLA	GO:0000015, GO:0004634, GO:0006096
463	Integrin, alpha 5
506	Fibronectin 1b-like	GO:0005576
509	p53 apoptosis effector related to PMP-22 n=1 Tax=Salmo salar RepID=B5X1B0_SALSA	GO:0016020
552	Erythrocyte membrane protein band 4.1	GO:0005856, GO:0003779, GO:0005198, GO:0008092, GO:0030866
576	Lectin, galactoside-binding, soluble, 9	GO:0005529
582	Tumor necrosis factor receptor-2 n=1 Tax=Paralichthys olivaceus RepID=Q800K7_PAROL
596	Trypsinogen 3 n=1 Tax=Paralichthys olivaceus RepID=Q9W7Q5_PAROL
614	CDC42 small effector 1	GO:0008430
624	Trypsin multi-domain protein
659	Interferon regulatory factor 2-binding protein 1 [Salmo salar]gb|ACN10733.1| Interferon regulatory factor 2-binding protein 1 [Salmo salar]	GO:0005576, GO:0042600, GO:0005213, GO:0007304
660	Chemokine (C-X-C motif) receptor 3	GO:0016021, GO:0007186
679	Interferon regulatory factor 3 variant 1 n=1 Tax=Paralichthys olivaceus RepID=D4N6G3_PAROL	GO:0005634, GO:0003700, GO:0006355
680	CD79b molecule, immunoglobulin-associated beta
689	Cathepsin L n=2 Tax=Percoidei RepID=A8D8I2_LATCA	GO:0004197 GO:0006508 GO:0008233 GO:0008234 GO:0016021 GO:0016032 GO:0016787 GO:0019031 GO:0019058
696	Mitogen-activated protein kinase 6	GO:0005524, GO:0004672, GO:0006468
699	Lipopolysaccharide-binding protein/bactericidal permeability-increasing protein n=1 Tax=Paralichthys olivaceus RepID=D2SSU1_PAROL	GO:0008289
719	Claudin 14 n=1 Tax=Salmo salar RepID=B5X3N1_SALSA	GO:0016020
720	Interleukin 17 receptor C
722	Vav 1 guanine nucleotide exchange factor
735	Ankyrin repeat domain 47	GO:0005634, GO:0005737, GO:0003723, GO:0006397, GO:0000245
744	p21-ras protein n=12 Tax=Clupeocephala RepID=Q9PWQ8_PLAFE
753	Serpin peptidase inhibitor, clade A (alpha-1 antiproteinase, antitrypsin), member 10	GO:0004867
767	Insulin-like growth factor binding protein-2 n=1 Tax=Dicentrarchus labrax RepID=B2CM69_DICLA
774	Alpha-2-macroglobulin	GO:0004866
782	Complement component 1, r subcomponent
784	Similar to cytochrome P450 2R1; K07419 cytochrome P450, family 2, subfamily R
785	Fibrinogen alpha chain [Danio rerio]	GO:0005102, GO:0007165
799	Cadherin 1, type 1, E-cadherin (epithelial)	GO:0016020, GO:0005509, GO:0007156, GO:0016021, GO:0016032
801	Kininogen 1	GO:0004869, GO:0005576, GO:0050840
806	Complement factor D/adipsin and kallikrein-like serine protease n=1 Tax=Paralichthys olivaceus RepID=C9D6Z6_PAROL	GO:0004252, GO:0006508, GO:0045095
809	Complement component C9 n=1 Tax=Paralichthys olivaceus RepID=Q9PVW6_PAROL
814	Alpha-2-macroglobulin (Fragment) n=1 Tax=Perca flavescens RepID=C1K6P9_PERFV	GO:0005615, GO:0005576, GO:0005515
818	C-type lectin domain family 4 member E n=1 Tax=Paralichthys olivaceus RepID=D1M701_PAROL	GO:0005488
825	Lectin_C domain containing protein	GO:0005488
832	Heparin cofactor II n=1 Tax=Paralichthys olivaceus RepID=B2Z448_PAROL	GO:0004867
838	Rhamnose-binding lectin STL2 (Fragment) n=1 Tax=Hippocampus kuda RepID=Q1XBV3_HIPKU	GO:0005576, GO:0006879, GO:0005529
956	T-complex protein 1 subunit alpha n=6 Tax=Clupeocephala RepID=Q803P2_DANRE	GO:0005524, GO:0005515, GO:0044267
971	Proliferating cell nuclear antigen n=13 Tax=Elopocephala RepID=PCNA_DANRE	GO:0043626, GO:0003677, GO:0030337, GO:0006275
976	Proteasome subunit beta type 3 n=36 Tax=Euteleostomi RepID=PSB3_HUMAN	GO:0005839, GO:0004298, GO:0051603
979	Proteasome (Prosome, macropain) 26S subunit, non-ATPase, 3 n=1 Tax=Danio rerio RepID=Q6NYV1_DANRE	GO:0000502, GO:0030234, GO:0042176
985	Peroxiredoxin 1 n=4 Tax=Percomorpha RepID=C3KHC7_ANOFI	GO:0016209, GO:0016491
1055	Tumor suppressor candidate 2 n=1 Tax=Anoplopoma fimbria RepID=C3KIH2_ANOFI
1099	DnaJ (Hsp40) homolog, subfamily C member 8 n=13 Tax=Coelomata RepID=C1BZG1_ESOLU	GO:0031072, GO:0019898, GO:0005737, GO:0008092
1106	Heat shock factor-binding protein 1 n=1 Tax=Osmerus mordax RepID=C1BJL8_OSMMO	GO:0006950
1119	Proteasome subunit alpha type n=8 Tax=Euteleostomi RepID=Q7SXN6_DANRE	GO:0005839, GO:0004298, GO:0051603, GO:0004175, GO:0006511
1139	Prostaglandin E synthase 3 n=1 Tax=Anoplopoma fimbria RepID=C3KK30_ANOFI
1144	Proteasome (prosome, macropain) 26S subunit, non-ATPase, 10
1150	Coagulation factor VII-associated (intronic transcript) 3
1165	Proteasome (prosome, macropain) 26S subunit, non-ATPase, 14
1291	Aflatoxin B1 aldehyde reductase member 2 [Osmerus mordax]	GO:0016491, GO:0055114, GO:0005622, GO:0042254
1295	Annexin A4 n=1 Tax=Salmo salar RepID=B5XEI6_SALSA	GO:0005544, GO:0005509
1303	PREDICTED: proteasome 26S ATPase subunit 2 n=1 Tax=Oryctolagus cuniculus RepID=UPI0001CE0D06	GO:0005524
1309	BRCA1-A complex subunit Abraxas-like
1338	MHC II invariant chain n=1 Tax=Siniperca chuatsi RepID=Q6EE25_SINCH	GO:0016020, GO:0042289, GO:0006886, GO:0019882, GO:0006955
1349	Cdc42l protein n=12 Tax=Coelomata RepID=Q7ZUQ1_DANRE	GO:0005622, GO:0005525, GO:0007264
1350	Heat shock 70kDa protein 8 n=9 Tax=Clupeocephala RepID=Q6NYR4_DANRE	GO:0000902
1357	PREDICTED: similar to malignant T cell amplified sequence 1 n=1 Tax=Canis lupus familiaris RepID=UPI00005A0149	GO:0003723
1371	PREDICTED: similar to Proteasome subunit beta type-6 n=1 Tax=Taeniopygia guttata RepID=UPI000194E9F6	GO:0005839, GO:0004298, GO:0051603
1388	Interferon-inducible protein Gig1 (Fragment) n=1 Tax=Psetta maxima RepID=A0EZV7_PSEMX
1415	Hepatoma-derived growth factor-related protein 2 n=2 Tax=Danio rerio RepID=HDGR2_DANRE	GO:0005634, GO:0003677, GO:0016563, GO:0045941
1418	Fibroblast growth factor 7 n=2 Tax=Danio rerio RepID=B3DHR9_DANRE	GO:0008083
1431	Rab43 protein n=1 Tax=Danio rerio RepID=A4FUN5_DANRE
1440	Biogenesis of lysosomal organelles complex-1, subunit 1
1442	Selenoprotein X, 1 n=2 Tax=Gallus gallus RepID=UPI0001818C57	GO:0008113
1444	Calreticulin n=1 Tax=Paralichthys olivaceus RepID=A3QT58_PAROL	GO:0005509
1461	Tax1 (Human T-cell leukemia virus type I) binding protein 3 (Fragment) n=5 Tax=Xenopus RepID=Q28D46_XENTR	GO:0005515
1462	Enolase (Fragment) n=3 Tax=Percomorpha RepID=Q4RXG6_TETNG	GO:0000015, GO:0004634, GO:0006096
1464	PREDICTED: similar to Nucleoporin 160kDa n=1 Tax=Ornithorhynchus anatinus RepID=UPI000155C5BA
1473	Annexin A2 n=1 Tax=Monopterus albus RepID=Q4VSV4_MONAL	GO:0005544, GO:0005509
1505	Proteasome (prosome, macropain) assembly chaperone 1
1529	PREDICTED: similar to Proteasome subunit alpha type 1 (Proteasome component C2) (Macropain subunit C2) (Multicatalytic endopeptidase complex subunit C2) (Proteasome nu chain) (30 kDa prosomal protein) (PROS-30) n=1 Tax=Pan troglodytes RepID=UPI0000E2296C
1568	Beta2-microglobulin 02 n=1 Tax=Epinephelus coioides RepID=D2Y1G9_EPICO
1587	Glioma tumor suppressor candidate region gene 2	GO:0016021, GO:0050909
1613	[E] COG0260 Leucyl aminopeptidase	GO:0005622, GO:0004177, GO:0006508
1624	Proteasome subunit beta type 9 n=7 Tax=Percomorpha RepID=PSB9_ORYLA	GO:0005839, GO:0004298, GO:0051603
1649	Coagulation factor X	GO:0004252, GO:0006508, GO:0005576, GO:0005509
1655	Fibroblast growth factor (Acidic) intracellular binding protein n=2 Tax=Danio rerio RepID=A2CEN0_DANRE	GO:0017134
1665	CDC42 small effector 2 n=19 Tax=Euteleostomi RepID=C42S2_HUMAN
1677	Complement component 1, q subcomponent binding protein	GO:0005759
1682	Squamous-cell carcinoma T-cell-recognized antigen n=2 Tax=Tetraodon nigroviridis RepID=Q9DF43_TETNG
1683	Inhibitor of growth protein 4 n=5 Tax=Euteleostei RepID=B5X938_SALSA
1685	Heat shock protein 4
1706	PREDICTED: proteasome 26S ATPase subunit 3 n=1 Tax=Pan troglodytes RepID=UPI0000E22A68	GO:0005524, GO:0016887, GO:0045735
1708	BCL2-associated athanogene 4	GO:0005515, GO:0006915
1717	Mucin 1 (Fragment) n=1 Tax=Bos grunniens RepID=Q0Z9W5_BOSMU
1722	Fish sorting nexin from oocyte n=1 Tax=Carassius gibelio RepID=Q98SJ6_9TELE	GO:0005515, GO:0035091, GO:0007154
1759	SUMO-activating enzyme subunit 1 n=1 Tax=Salmo salar RepID=B9END7_SALSA	GO:0003824
1796	Leydig cell tumor 10 kDa protein homolog n=2 Tax=Anoplopoma fimbria RepID=C3KHU5_ANOFI
1801	Heat shock 70kDa protein 8 n=9 Tax=Clupeocephala RepID=Q6NYR4_DANRE	GO:0000902
1805	Calcium and integrin-binding protein 1 n=3 Tax=Anoplopoma fimbria RepID=C3KGT4_ANOFI
1815	Adaptor-related protein complex 1, mu 2 subunit	GO:0030131, GO:0005515, GO:0006886, GO:0016192
1817	Probable Bax inhibitor 1 n=1 Tax=Paralichthys olivaceus RepID=BI1_PAROL
1823	Ras-related GTP binding A n=17 Tax=Euteleostomi RepID=Q7ZUI2_DANRE	GO:0005634, GO:0005737, GO:0005525
1846	Annexin A11a	GO:0005544, GO:0005509
1848	Ras-related GTP binding C n=3 Tax=Danio rerio RepID=A8KBK8_DANRE	GO:0005634, GO:0005737, GO:0005525
1864	Proteasome (prosome, macropain) subunit, beta type, 11	GO:0005839, GO:0004298, GO:0051603
1868	Proteasome assembly chaperone 4-like; K11878 proteasome assembly chaperone 4
1885	Nuclear factor of activated T-cells, cytoplasmic, calcineurin-dependent 2 interacting protein
1891	Lectin, mannose-binding, 1	GO:0016020
1912	Nucleoporin 54kDa
1916	Cathepsin D n=1 Tax=Psetta maxima RepID=B6C963_PSEMX	GO:0004190 GO:0006508 GO:0008233 GO:0016021 GO:0016032 GO:0016787
1919	Selenoprotein W2 n=1 Tax=Artemia franciscana RepID=A7L483_ARTSF
1935	Calmodulin-like protein 4 n=1 Tax=Anoplopoma fimbria RepID=C3KGV6_ANOFI
1951	Calponin 3, acidic a n=1 Tax=Danio rerio RepID=Q7T303_DANRE	GO:0003779 GO:0016021 GO:0016032 GO:0031032
1953	IK cytokine n=2 Tax=Danio rerio RepID=Q860B9_DANRE	GO:0005634
1961	Cathepsin C (Fragment) n=1 Tax=Fundulus heteroclitus RepID=Q6JZZ3_FUNHE	GO:0008234, GO:0006508
1969	Claudin 3 n=1 Tax=Salmo salar RepID=B5XBK9_SALSA	GO:0016020
1984	Leucine aminopeptidase 3	GO:0005622, GO:0004177, GO:0006508
1996	Endoplasmic reticulum lectin 1	GO:0005515
2001	CD151 molecule (Raph blood group)	GO:0016021
2007	Tax1 (human T-cell leukemia virus type I) binding protein 1
2016	Fibronectin type-III domain-containing protein UNQ728/PRO1410 homolog n=1 Tax=Anoplopoma fimbria RepID=C3KI78_ANOFI
2018	DnaJ (Hsp40) homolog, subfamily C member 12 n=1 Tax=Anoplopoma fimbria RepID=C3KJ71_ANOFI	GO:0031072
2033	Trypsinogen Y n=1 Tax=Solea senegalensis RepID=A7VMR9_SOLSE
2038	Akirin2
2060	Nucleoporin GLE1 n=1 Tax=Salmo salar RepID=C0H9R7_SALSA	GO:0005643, GO:0016973
2062	Death-associated protein 1 n=1 Tax=Osmerus mordax RepID=C1BM62_OSMMO
2070	Ras GTPase-activating-like protein IQGAP1 (Fragment) n=1 Tax=Salmo salar RepID=C0PUU6_SALSA
2071	Adaptor-related protein complex 3, mu 1 subunit	GO:0030131, GO:0005515, GO:0006886, GO:0016192
2093	RAB10, member RAS oncogene family	GO:0005622, GO:0005525, GO:0007264, GO:0016021, GO:0016032, GO:0005634, GO:0005737
2109	Similar to nucleoporin 210
2118	Heat shock protein 10 kDa n=1 Tax=Paralichthys olivaceus RepID=A0ELV6_PAROL	GO:0005524, GO:0006457
2131	Complement component 1, s subcomponent	GO:0004252, GO:0006508
2141	Transcription factor 7-like 1 (T-cell specific, HMG box)	GO:0005634, GO:0003677
2146	Allograft inflammatory factor 1-like n=5 Tax=Cyprinidae RepID=Q6PBZ5_DANRE
2177	PREDICTED: v-set and immunoglobulin domain-containing protein 8-like, partial [Xenopus (Silurana) tropicalis]
2191	DnaJ domain-containing protein n=1 Tax=Siniperca chuatsi RepID=A2RQR9_SINCH	GO:0031072
2202	Ras-related C3 botulinum toxin substrate 2 n=33 Tax=Euteleostomi RepID=RAC2_HUMAN
2217	RAB32a, member RAS oncogene family
2226	Progranulin n=1 Tax=Paralichthys olivaceus RepID=B9U2J5_PAROL
2269	RAB2a, member RAS oncogene family	GO:0005622, GO:0005525, GO:0007264, GO:0005634, GO:0005737
2276	Lily-type lectin n=1 Tax=Platycephalus indicus RepID=Q2L6J8_9PERC	GO:0005529
2282	Mitogen-activated protein kinase 14A n=10 Tax=Clupeocephala RepID=MK14A_DANRE	GO:0005524, GO:0004672, GO:0006468, GO:0004713
2287	Caveolin n=5 Tax=Neognathi RepID=Q4RXS4_TETNG
2305	Interleukin 17 receptor like protein (Fragment) n=1 Tax=Takifugu rubripes RepID=Q5NU10_TAKRU
2313	Fibroblast growth factor 1	GO:0008083
2354	Apoptosis regulatory protein Siva n=2 Tax=Salmo salar RepID=B5XC99_SALSA	GO:0005737, GO:0005175, GO:0043065
2372	Prostaglandin D2 synthase	GO:0005488
2373	Selenoprotein T2 n=3 Tax=Danio rerio RepID=SELT2_DANRE
2380	PREDICTED: similar to lung cancer candidate FUS1 n=1 Tax=Ornithorhynchus anatinus RepID=UPI0000EDDAD1
2385	Novel member of the trypsin family of serine proteases n=2 Tax=Danio rerio RepID=B8A617_DANRE	GO:0004252, GO:0006508, GO:0005515
2387	Annexin A1	GO:0005544, GO:0005509
2398	PREDICTED: similar to BCL2/adenovirus E1B 19kD interacting protein 1 isoform 1 n=1 Tax=Danio rerio RepID=UPI0000E4E18B
2415	CD36 moelcule	GO:0016020, GO:0007155
2422	methionyl aminopeptidase type 1D (mitochondrial)	GO:0009987
2433	BCL2-associated athanogene 1	GO:0005515, GO:0006915
2442	Similar to v-akt murine thymoma viral oncogene homolog 1	GO:0005524, GO:0004672, GO:0006468, GO:0004713
2446	Lymphocyte G0/G1 switch protein 2 n=6 Tax=Salmo salar RepID=B5X5F0_SALSA
2467	Lectin, galactoside-binding, soluble, 2a	GO:0005529
2489	Viral A-type inclusion protein, putative (Fragment) n=1 Tax=Trichomonas vaginalis RepID=A2FLV9_TRIVA
2537	Mitogen-activated protein kinase-activated protein kinase 2
2547	Nuclear factor of kappa light polypeptide gene enhancer in B-cells inhibitor, epsilon
2552	PREDICTED: similar to RAP2C, member of RAS oncogene family n=1 Tax=Taeniopygia guttata RepID=UPI000194E4E2	GO:0005622, GO:0005525, GO:0007264, GO:0009276, GO:0016021, GO:0015093, GO:0015684
2557	T lymphocyte 1 antigen-like protein n=1 Tax=Sparus aurata RepID=D0VB99_SPAAU
2559	Proteasome (Prosome, macropain) 26S subunit, non-ATPase, 2 n=7 Tax=Euteleostomi RepID=Q6PHK7_DANRE
2569	V-yes-1 Yamaguchi sarcoma viral related oncogene homolog
2580	Ribosomal_L41 domain containing protein	GO:0005840, GO:0003735, GO:0006412
2590	Matrix metalloproteinase 13 n=2 Tax=Danio rerio RepID=UPI0000E4EE91
2599	Procathepsin B n=1 Tax=Oncorhynchus mykiss RepID=Q90WC3_ONCMY
2618	CD9 molecule	GO:0016021 GO:0016032
2619	Fibronectin 1b-like	GO:0005576
2629	Receptor-like tyrosine kinase [EC:2.7.10.1]	GO:0004713, GO:0005524, GO:0006468, GO:0004672
2637	B2-microglobulin n=1 Tax=Oryzias latipes RepID=Q90ZJ6_ORYLA
2640	PREDICTED: ras-like protein family member 11B-like [Xenopus (Silurana) tropicalis]	GO:0005622, GO:0005525, GO:0007264
2652	CD48 molecule
2659	Similar to bone morphogenetic protein receptor type IB; K13578 bone morphogenetic protein receptor type-1B [EC:2.7.11.30]	GO:0005524, GO:0004672, GO:0006468, GO:0004713, GO:0016020, GO:0004675
2674	Sjogren syndrome/scleroderma autoantigen 1
2679	Ankyrin repeat and SOCS box protein 6
2689	T-complex protein 11-like protein 2 n=1 Tax=Anoplopoma fimbria RepID=C3KIE6_ANOFI
2690	55 kDa erythrocyte membrane protein n=1 Tax=Salmo salar RepID=B5DG15_SALSA
2695	Inhibitor of growth family, member 3; K11319 inhibitor of growth protein 3
2708	Proteasome subunit beta type n=4 Tax=Oryzias RepID=C0JW28_9SMEG	GO:0005839, GO:0004298, GO:0051603
2722	Nucleoporin 37kDa n=1 Tax=Osmerus mordax RepID=C1BJC0_OSMMO
2760	Erythrocyte membrane protein band 4.1	GO:0005856, GO:0003779, GO:0005198, GO:0008092, GO:0030866
2783	Chemokine (C-X-C motif) ligand 14
2810	Mitogen-activated protein kinase-activated protein kinase 3	GO:0005524, GO:0004672, GO:0006468, GO:0004713
2825	Claudin 6 n=2 Tax=Tetraodontidae RepID=Q6E5Q2_TAKRU	GO:0016020
2858	Nonspecific cytotoxic cell receptor protein-1 n=1 Tax=Sparus aurata RepID=Q6DQ48_SPAAU	GO:0005515, GO:0030163
2871	GRB2-associated binding protein 1
2875	Nup155-prov protein n=2 Tax=Xenopus RepID=Q7ZWL0_XENLA	GO:0005643, GO:0017056, GO:0006913
2905	Moloney leukemia virus 10, homolog, a
2916	Arrestin domain containing 2
2951	X-prolyl aminopeptidase (aminopeptidase P) 1, soluble
2992	Novel protein similar to vertebrate interferon induced with helicase C domain 1 (IFIH1); K12647 interferon-induced helicase C domain-containing protein 1 [EC:3.6.1.-]	GO:0005524, GO:0004386, GO:0003676
3000	Proteasome subunit alpha type 2 n=22 Tax=Coelomata RepID=PSA2_CARAU	GO:0005839, GO:0004298, GO:0051603, GO:0004175, GO:0006511
3032	Clusterin-associated protein 1 homolog n=2 Tax=Danio rerio RepID=CLUA1_DANRE	GO:0016459, GO:0003774, GO:0005525, GO:0003924, GO:0006955
3035	Src homology 2 domain containing transforming protein D	GO:0005515
3043	Deleted in malignant brain tumors 1-like
3044	Thrombospondin 1b n=1 Tax=Oreochromis niloticus RepID=C5HIF2_ORENI	GO:0005576, GO:0005509, GO:0007155
3048	SUMO1/sentrin/SMT3 specific peptidase 3a
3067	Tumor suppressor candidate 2 n=1 Tax=Anoplopoma fimbria RepID=C3KJQ1_ANOFI
3082	Dynein light chain Tctex-type 3 n=1 Tax=Anoplopoma fimbria RepID=C3KHX4_ANOFI
3087	Gelatinase n=1 Tax=Paralichthys olivaceus RepID=Q90YB4_PAROL	GO:0005578, GO:0004222, GO:0006508
3110	PREDICTED: similar to Protein-kinase, interferon-inducible double stranded RNA dependent inhibitor, repressor of (P58 repressor) n=1 Tax=Ornithorhynchus anatinus RepID=UPI000155C14E
3115	Chemokine (C-C motif) n=3 Tax=Paralichthys olivaceus RepID=Q8AV56_PAROL	GO:0005576, GO:0008009, GO:0006955
3119	MAP3K12-binding inhibitory protein 1 n=1 Tax=Anoplopoma fimbria RepID=C3KGU7_ANOFI
3135	Calpain 5 [EC:3.4.22.-]	GO:0005622, GO:0004198, GO:0006508
3141	Death-associated protein-like 1-A n=1 Tax=Anoplopoma fimbria RepID=C3KJ98_ANOFI
3145	Novel protein similar to vertebrate sema domain, seven thrombospondin repeats (Type 1 and type 1-like), transmembrane domain (TM) and short cytoplasmic domain, (Semaphorin) 5B (SEMA5B) (Fragment) n=3 Tax=Danio rerio RepID=B0S5Z2_DANRE
3154	Myeloid/lymphoid or mixed-lineage leukemia 3 (Fragment) n=1 Tax=Gadus morhua RepID=D7PF88_GADMO
3156	Integrin alpha FG-GAP repeat containing 3
3175	LysM and putative peptidoglycan-binding domain-containing protein 4 n=3 Tax=Danio rerio RepID=LYSM4_DANRE
3177	Inhibitor of nuclear factor kappa B alpha n=2 Tax=Siniperca chuatsi RepID=A4L2N3_SINCH	GO:0016021, GO:0016032
3188	Similar to Fc fragment of IgG binding protein
3219	Similar to Immunoglobulin lambda-like polypeptide 1 precursor (Immunoglobulin-related protein 14,1) (Immunoglobulin omega polypeptide) (Ig lambda-5) (CD179b antigen)
3242	Phosphatidic acid phosphatase type 2A	GO:0016020, GO:0003824, GO:0005524, GO:0016818,
3254	[U] COG5073 Vacuolar import and degradation protein
3331	Growth arrest and DNA-damage-inducible protein GADD45 alpha n=2 Tax=Salmo salar RepID=B5X6T1_SALSA
3349	Interleukin enhancer-binding factor 3 homolog n=2 Tax=Danio rerio RepID=ILF3_DANRE	GO:0005622, GO:0003725
3359	LysM and putative peptidoglycan-binding domain-containing protein 3 n=2 Tax=Danio rerio RepID=LYSM3_DANRE
3364	BCL2-like 15
3368	RAB5C, member RAS oncogene family n=3 Tax=Clupeocephala RepID=Q7ZVP2_DANRE	GO:0005622, GO:0005525, GO:0007264, GO:0005634, GO:0005737
3390	Novel protein similar to vertebrate apolipoprotein A-I binding protein (APOA1BP) n=1 Tax=Danio rerio RepID=Q1LVI2_DANRE
3421	Protein-kinase, interferon-inducible double stranded RNA dependent inhibitor, repressor of (P58 repressor)
3463	Nitric oxide synthase-interacting protein n=1 Tax=Esox lucius RepID=C1BWS0_ESOLU
3469	Ras-like protein family member 11B n=1 Tax=Danio rerio RepID=RSLBB_DANRE
3545	Apoptosis-related protein 3 n=1 Tax=Anoplopoma fimbria RepID=C3KHY8_ANOFI
3584	B-cell receptor-associated protein 31 n=2 Tax=Euteleostei RepID=B5X317_SALSA	GO:0005783, GO:0016021, GO:0006886
3586	MYC-induced nuclear antigen n=7 Tax=Catarrhini RepID=MINA_HUMAN
3605	Lectin, galactoside-binding, soluble, 3 (galectin 3)-like	GO:0005529
3634	Cytochrome P450 aromatase A n=4 Tax=Pleuronectoidei RepID=B6DUD3_VERMO	GO:0004497 GO:0005506 GO:0009055 GO:0016491 GO:0020037 GO:0046872 GO:0055114
3650	RAB27A, member RAS oncogene family	GO:0005622, GO:0005525, GO:0007264, GO:0003924
3663	Tumor necrosis factor, alpha-induced protein 3-like; K11859 tumor necrosis factor, alpha-induced protein 3 [EC:3.-.-.-]
3682	Chymotrypsin-like elastase family, member 1
3689	Coagulation factor II (thrombin) receptor-like 2-like
3693	Novel immune-type receptor 8 isoform 1 n=1 Tax=Oryzias latipes RepID=B3TZA1_ORYLA
3696	Semaphorin 7A, GPI membrane anchor (John Milton Hagen blood group)
3698	Progressive ankylosis protein homolog n=4 Tax=Tetraodontidae RepID=ANKH_TETNG	GO:0016021, GO:0015114, GO:0006817
3803	PREDICTED: similar to Death-associated protein kinase 1 (DAP kinase 1) n=1 Tax=Danio rerio RepID=UPI0001760896	GO:0005524, GO:0004672, GO:0006468, GO:0004713
3807	RAB14, member RAS oncogene family
3811	Cyclin D1-binding protein 1 homolog n=2 Tax=Danio rerio RepID=CCDB1_DANRE	GO:0045095
3824	Nuclear factor of kappa B inhibitor alpha-like protein (Fragment) n=1 Tax=Gadus morhua RepID=D7R9Z1_GADMO
3833	Myelin and lymphocyte protein n=2 Tax=Esox lucius RepID=C1BYN7_ESOLU	GO:0016020
3837	Cathepsin L n=1 Tax=Osmerus mordax RepID=C1BJ28_OSMMO	GO:0008234, GO:0006508
3844	Leukotriene A4 hydrolase	GO:0008237, GO:0008270, GO:0019370
3863	Programmed cell death 10
3870	Von Hippel-Lindau tumor suppressor
3884	Fanconi anemia, complementation group L n=4 Tax=Danio rerio RepID=B8JHS6_DANRE
3890	TP53 regulating kinase	GO:0016020, GO:0005524, GO:0016773, GO:0009103, GO:0003824, GO:0005576, GO:0050840
3935	Complement component 1, q subcomponent-like 2
3942	AlkB, alkylation repair homolog 7 (E. coli)
3953	Proteasome (prosome, macropain) 26S subunit, non-ATPase, 7	GO:0000747
3986	Prostaglandin E synthase 2-like
3989	Tnfrsf1a-associated via death domain	GO:0005737, GO:0005515, GO:0004871, GO:0043123, GO:0006917
4004	Novel member of the trypsin family of serine proteases n=2 Tax=Danio rerio RepID=B8A617_DANRE	GO:0004252, GO:0006508, GO:0005515
4015	Rho guanine nucleotide exchange factor (GEF) 16
4016	Single immunoglobulin and toll-interleukin 1 receptor (TIR) domain
4020	Trypsin n=1 Tax=Anoplopoma fimbria RepID=C3KHZ7_ANOFI	GO:0004252, GO:0006508
4037	Apoptosis-inducing factor mitochondrion-associated inducer of death-like	GO:0050660, GO:0016491
4051	PREDICTED: zeta-chain (TCR) associated protein kinase 70kDa n=3 Tax=Neognathae RepID=UPI000194DC47	GO:0004713, GO:0005524, GO:0006468, GO:0004672
4056	Fibrinogen-like 2	GO:0005102, GO:0007165
4062	Erythrocyte membrane protein band 4.1	GO:0005856, GO:0003779, GO:0005198, GO:0008092, GO:0030866
4070	Bifunctional apoptosis regulator
4091	Mucosa associated lymphoid tissue lymphoma translocation gene 1
4103	Fas-associating death domain-containing protein n=1 Tax=Oryzias latipes RepID=Q56VD0_ORYLA	GO:0005515, GO:0042981, GO:0007165
4105	Similar to nucleoporin 214kDa
4108	Similar to N-myc-interactor (Nmi) (N-myc and STAT interactor)
4127	Proteasome subunit beta type n=1 Tax=Danio rerio RepID=Q561X8_DANRE	GO:0005839, GO:0004298, GO:0051603
4145	Ras suppressor protein 1 n=25 Tax=Euteleostomi RepID=RSU1_HUMAN
4150	Member RAS oncogene family n=1 Tax=Salmo salar RepID=B5DFU8_SALSA	GO:0005622, GO:0005525, GO:0007264, GO:0005634, GO:0005737
4181	Cathepsin Z cysteine protease n=1 Tax=Paralichthys olivaceus RepID=Q58HF4_PAROL	GO:0008234, GO:0006508
4204	Selenoprotein W2a n=1 Tax=Oreochromis mossambicus RepID=Q3ZLC7_OREMO
4218	Annexin A11 n=1 Tax=Salmo salar RepID=C0H985_SALSA	GO:0005544, GO:0005509
4242	Apolipoprotein domain containing protein
4244	Lectin_C domain containing protein	GO:0005488
4252	Methionine aminopeptidase n=1 Tax=Danio rerio RepID=B8JIB1_DANRE	GO:0009987
4257	Erythrocyte band 7 integral membrane protein n=1 Tax=Anoplopoma fimbria RepID=C3KIG0_ANOFI
4281	Proteasome subunit beta type n=1 Tax=Anoplopoma fimbria RepID=C3KH13_ANOFI	GO:0005839, GO:0004298, GO:0051603
4286	Chromosome 9 open reading frame 89
4290	DnaJ_CXXCXGXG domain containing protein	GO:0051082, GO:0031072, GO:0006457
4316	Cyclin E2-like	GO:0005634, GO:0016021, GO:0016032
4329	Methionyl aminopeptidase 2
4337	Thromboxane-A synthase n=1 Tax=Salmo salar RepID=C0H8T2_SALSA	GO:0009055, GO:0020037, GO:0005506, GO:0004497
4362	Chemokine (C-C motif) ligand 4 n=1 Tax=Dicentrarchus labrax RepID=A6PZ54_DICLA	GO:0005576, GO:0008009, GO:0006955
4396	Fc fragment of IgE, high affinity I, receptor for; gamma polypeptide
4406	Mitogen-activated protein kinase scaffold protein 1 n=2 Tax=Clupeocephala RepID=MPKS1_PAGMA
4417	Tumor protein D53 homolog n=1 Tax=Salmo salar RepID=B5X3W5_SALSA
4456	Cyclin G2
4462	Cytokine receptor family member b6	GO:0016021, GO:0007596
4484	Ankyrin repeat domain-containing protein 13D n=1 Tax=Salmo salar RepID=C0H8T0_SALSA
4496	Macrophage migration inhibitory factor n=5 Tax=Percomorpha RepID=B6VJE0_LARCR
4510	Novel protein similar to vertebrate nucleoporin 153kDa (NUP153) n=1 Tax=Danio rerio RepID=B8JIZ8_DANRE	GO:0005622 GO:0008270 GO:0016021 GO:0016032 GO:0019031 GO:0019058
4530	Proteasome subunit beta type n=1 Tax=Psetta maxima RepID=B9VXS4_PSEMX
4532	Immunoglobulin domain-containing protein n=1 Tax=Mus musculus RepID=UPI0001AAB3EB	GO:0005634, GO:0000786, GO:0003677, GO:0007283, GO:0003779, GO:0007010
4543	Alpha-1-microglobulin/bikunin precursor
4593	Cathepsin H n=1 Tax=Fundulus heteroclitus RepID=Q6XPZ8_FUNHE	GO:0008234, GO:0006508
4594	TRAF family member-associated NF-kappa-B activator
4595	Heat shock factor-binding protein 1 n=1 Tax=Oncorhynchus mykiss RepID=C1BGD7_ONCMY	GO:0006950
4620	Vascular endothelial growth factor A (Fragment) n=2 Tax=Percomorpha RepID=A5JL80_ORYLA
4637	Interferon regulatory factor 6	GO:0005634, GO:0003700, GO:0006355
4657	Transforming growth factor beta 1 n=1 Tax=Ctenopharyngodon idella RepID=A7XVK9_CTEID	GO:0005160 GO:0005615 GO:0008083 GO:0016049 GO:0040007
4679	RAB25, member RAS oncogene family	GO:0005622, GO:0005525, GO:0007264
4684	Methionyl aminopeptidase 2
4725	Immunoglobulin superfamily containing leucine-rich repeat 2
4735	Glutathione S-transferase theta-1 n=1 Tax=Salmo salar RepID=B5X6C1_SALSA
4777	Caspase 3, apoptosis-related cysteine protease	GO:0004197, GO:0006508
4802	Similar to cytochrome P450, family 3, subfamily A, polypeptide 65	GO:0009055, GO:0020037, GO:0005506, GO:0004497, GO:0045095
4825	CD36 moelcule	GO:0016020, GO:0007155
4854	CD9 molecule	GO:0016021 GO:0016032
4866	Cell death activator CIDE-3 n=1 Tax=Salmo salar RepID=B5XCA2_SALSA	GO:0005622, GO:0005515, GO:0006915
4869	Tissue inhibitor of metalloproteinase 2b (Fragment) n=1 Tax=Sparus aurata RepID=B2RFN5_SPAAU	GO:0005578, GO:0008191
4881	Mitogen-activated protein kinase 7
4883	P450 (cytochrome) oxidoreductase	GO:0010181, GO:0016491, GO:0009055
4923	Apoptosis inhibitor 5
4960	CDC42 effector protein (Rho GTPase binding) 4 n=1 Tax=Danio rerio RepID=Q6GMK1_DANRE
4975	Annexin A13	GO:0005544, GO:0005509
4980	Similar to C1q-like adipose specific protein
5011	Fibronectin type III and SPRY domain containing 1
5044	Suppressor of IKK-epsilon n=1 Tax=Salmo salar RepID=B5X3K6_SALSA
5062	Caspase 6, apoptosis-related cysteine peptidase
5072	Lectin, galactoside-binding, soluble, 3	GO:0016462, GO:0005509, GO:0016020, GO:0005044
5086	PREDICTED: similar to mannose receptor, C type 2 n=1 Tax=Danio rerio RepID=UPI000176092E	GO:0005488
5090	RAB34, member RAS oncogene family
5095	Procathepsin B n=1 Tax=Oncorhynchus mykiss RepID=Q90WC3_ONCMY
5103	Hepatocyte growth factor activator-like	GO:0004252, GO:0006508
5130	Signal transducer and activator of transcription 3 (Fragment) n=1 Tax=Salmo salar RepID=C0PUF7_SALSA	GO:0004871, GO:0003700, GO:0007165, GO:0006355, GO:0005840, GO:0005622, GO:0003735, GO:0006412
5131	Thymocyte nuclear protein 1 n=1 Tax=Salmo salar RepID=B5XB64_SALSA
5145	Nucleoporin 107kDa	GO:0005643, GO:0006810
5161	Melanoma cell adhesion molecule
5167	MYC-regulated DEAD box protein n=1 Tax=Oncorhynchus mykiss RepID=Q1M160_ONCMY
5168	Mitogen-activated protein kinase 10 n=50 Tax=Euteleostomi RepID=MK10_HUMAN	GO:0005524, GO:0004672, GO:0006468, GO:0004713
5170	Sentrin-specific protease 8 [EC:3,4,22,-]
5184	Similar to interleukin 1 receptor, type I	GO:0031224, GO:0004888, GO:0007165, GO:0045087
5211	Nucleoporin 98kDa	GO:0005643, GO:0006810
5219	Mucin multi-domain protein	GO:0016021, GO:0016032, GO:0019867, GO:0009297, GO:0005882
5220	Claudin 4 n=1 Tax=Osmerus mordax RepID=C1BIR1_OSMMO	GO:0016020
5225	Cathepsin O
5241	Tumor protein p53 binding protein, 2
5245	Chemokine (C-X-C motif) receptor 4	GO:0016021, GO:0007186
5260	Cathepsin D n=1 Tax=Salmo salar RepID=B5X234_SALSA
5299	PREDICTED: similar to immunoglobulin heavy constant mu n=1 Tax=Danio rerio RepID=UPI000175F559
5335	Heparin-binding EGF-like growth factor n=1 Tax=Xiphophorus maculatus RepID=D1MGM3_XIPMA
5347	Novel calpain family protein (Zgc:112467) n=3 Tax=Danio rerio RepID=A3KPI1_DANRE	GO:0005622, GO:0004198, GO:0006508
5365	Proteasome subunit alpha type n=1 Tax=Anoplopoma fimbria RepID=C3KIF0_ANOFI	GO:0005839, GO:0004298, GO:0051603
5377	Pituitary tumor-transforming gene 1 protein-interacting protein n=1 Tax=Salmo salar RepID=B5XAW2_SALSA
5438	Selenoprotein M n=4 Tax=Danio rerio RepID=SELM_DANRE
5466	Tumor necrosis factor receptor superfamily, member 1a-like
5469	Novel immune-type receptor n=1 Tax=Paralichthys olivaceus RepID=Q08JW5_PAROL
5470	Claudin 7a n=3 Tax=Tetraodontidae RepID=Q6E5U4_TAKRU	GO:0016020
5475	VHSV-induced protein (Fragment) n=1 Tax=Epinephelus coioides RepID=B9V3U0_EPICO
5477	Cytochrome P450 1A1 n=2 Tax=Dicentrarchus labrax RepID=CP1A1_DICLA	GO:0009055, GO:0020037, GO:0005506, GO:0004497
5488	Lectin, galactoside-binding, soluble, 3	GO:0016462, GO:0005509, GO:0016020, GO:0005044
5507	Cullin 3b	GO:0031461, GO:0031625, GO:0006511, GO:0016491, GO:0008152
5514	Cathepsin S cysteine protease n=1 Tax=Paralichthys olivaceus RepID=Q58HF5_PAROL	GO:0004197 GO:0006508 GO:0008233 GO:0008234 GO:0016021 GO:0016032 GO:0016787
5548	Erythrocyte membrane protein band 4.1	GO:0005856, GO:0003779, GO:0005198, GO:0008092, GO:0030866
5594	CD99 Molecule	GO:0016021, GO:0016032, GO:0005576, GO:0050840, GO:0046872
5608	Nucleoporin 205kDa
5618	Novel immune type receptor-like
5629	Death-associated protein 6 (Fragment) n=1 Tax=Danio rerio RepID=Q7ZZ71_DANRE
5649	Epidermal growth factor receptor pathway substrate 15-like 1-like
5657	Interleukin 12 receptor beta 2,b n=1 Tax=Danio rerio RepID=A8WHA9_DANRE
5667	Myeloblastosis oncogene-like 2
5676	Ras-related protein ralB-B n=2 Tax=Euteleostomi RepID=C1BMC6_OSMMO	GO:0005622, GO:0005525, GO:0007264
5680	Alanyl (membrane) aminopeptidase
5699	Mucin 5B n=1 Tax=Homo sapiens RepID=UPI000159689C
5712	Programmed cell death 7 n=2 Tax=Danio rerio RepID=Q567N3_DANRE
5728	Tyrosine-protein kinase BTK n=1 Tax=Salmo salar RepID=B5X1K0_SALSA
5772	Proteasome inhibitor PI31 subunit n=1 Tax=Esox lucius RepID=C1BYW9_ESOLU
5787	Caspase 9, apoptosis-related cysteine protease	GO:0004197, GO:0006508
5834	MutS homolog 5 (E. coli)	GO:0005524, GO:0030983, GO:0006298
5861	Small inducible cytokine SCYA105 n=1 Tax=Paralabidochromis chilotes RepID=Q802H3_9CICH	GO:0005576, GO:0008009, GO:0006955
5919	Bone morphogenetic protein 8a	GO:0008083
5928	Heat shock factor protein 5 n=2 Tax=Homininae RepID=HSF5_HUMAN	GO:0003677 GO:0003700 GO:0005634 GO:0006351 GO:0006355 GO:0043565
5949	Alcohol dehydrogenase n=1 Tax=Anoplopoma fimbria RepID=C3KJJ5_ANOFI	GO:0016491, GO:0055114
5968	Heat shock protein HSP 90-beta n=14 Tax=Euteleostomi RepID=HS90B_DANRE	GO:0000166 GO:0000786 GO:0003677 GO:0005515 GO:0005524 GO:0005634 GO:0005737 GO:0006457 GO:0006950 GO:0007283 GO:0051082
6021	Programmed cell death 4b
6028	B-cell CLL/lymphoma 7 protein family member B n=1 Tax=Osmerus mordax RepID=C1BM48_OSMMO
6037	Delta and Notch-like epidermal growth factor-related receptor precursor. n=1 Tax=Danio rerio RepID=UPI0000E4D9FA	GO:0016021, GO:0016032
6067	Cyclin B2
6083	PREDICTED: similar to ankyrin repeat and IBR domain containing 1 n=1 Tax=Danio rerio RepID=UPI0001760591
6164	Fetuin B	GO:0042025, GO:0016563, GO:0045941
6174	Proteasome activator complex subunit 2 n=1 Tax=Osmerus mordax RepID=C1BJJ0_OSMMO	GO:0008537, GO:0008538
6192	DnaJ (Hsp40) homolog, subfamily C member 2 (Fragment) n=1 Tax=Epinephelus coioides RepID=B9V2Y2_EPICO
6201	Similar to alpha-2-macroglobulin receptor; K04550 low density lipoprotein-related protein 1 (alpha-2-macroglobulin receptor)	GO:0005509 GO:0016020 GO:0016021 GO:0016032 GO:0045095
6209	Nucleoporin 88kDa n=2 Tax=Danio rerio RepID=A2CEI4_DANRE
6226	Granzyme I-1 n=1 Tax=Paralichthys olivaceus RepID=Q59IT0_PAROL	GO:0004252, GO:0006508
6228	Mucosa associated lymphoid tissue lymphoma translocation gene 1
6252	Programmed cell death 5; K06875	GO:0003677
6306	PREDICTED: thrombospondin 1 n=3 Tax=Neognathae RepID=UPI000194C5FE
6335	GPN-loop GTPase 3 n=13 Tax=Theria RepID=GPN3_HUMAN	GO:0000166
6338	PREDICTED: proteasome p44.5 subunit-like n=1 Tax=Saccoglossus kowalevskii RepID=UPI0001CBAB25
6360	Interferon regulatory factor 5 n=2 Tax=Cyprinidae RepID=D4HND7_CTEID	GO:0005634, GO:0003700, GO:0006355
6419	Anxa6 protein n=3 Tax=Danio rerio RepID=A8KBY8_DANRE	GO:0005544, GO:0005509
6430	Mitogen-activated protein kinase kinase kinase 7 n=1 Tax=Salmo salar RepID=C0H8V1_SALSA	GO:0005524, GO:0004672, GO:0006468, GO:0004713
6434	C-Myc-binding protein n=1 Tax=Salmo salar RepID=B9EN40_SALSA
6436	Ankyrin repeat and IBR domain containing protein 1 n=14 Tax=Eutheria RepID=AKIB1_HUMAN
6456	Mitogen-activated protein kinase kinase kinase kinase 4	GO:0005524, GO:0004672, GO:0006468, GO:0004713
6470	Protocadherin 2G16 n=1 Tax=Takifugu rubripes RepID=A4KCL7_TAKRU	GO:0016020, GO:0005509, GO:0007156
6522	Cytochrome P450, family 2, subfamily U, polypeptide 1	GO:0009055, GO:0020037, GO:0005506, GO:0004497
6531	Fanconi anemia, complementation group F
6549	Friend leukemia integration 1 transcription factor n=1 Tax=Salmo salar RepID=B5X490_SALSA	GO:0003677 GO:0003700 GO:0005634 GO:0006351 GO:0006355 GO:0016021 GO:0016032 GO:0043565
6575	Srg domain containing protein	GO:0016020, GO:0004888, GO:0007606
6589	Transforming growth factor beta regulator 4	GO:0004672 GO:0005524 GO:0006915
6632	Calpain 11 n=1 Tax=Hippoglossus hippoglossus RepID=D2IKJ6_HIPHI	GO:0005622, GO:0004198, GO:0006508
6638	CD99 Molecule	GO:0016021, GO:0016032, GO:0005576, GO:0050840, GO:0046872
6668	Insulin-like growth factor binding protein 2a
6675	Apolipoprotein B mRNA editing enzyme, catalytic polypeptide-like 2a	GO:0016814, GO:0008270
6684	Immunoglobulin light chain [Psetta maxima]
6709	Interferon regulatory factor 7 n=1 Tax=Paralichthys olivaceus RepID=D4N6G5_PAROL	GO:0005634, GO:0003700, GO:0006355
6731	Interleukin 6 receptor
6744	Cystatin-F n=5 Tax=Salmoninae RepID=B5X735_SALSA	GO:0004869
6750	SMT3 suppressor of mif two 3 homolog 2 (S, cerevisiae)
6783	Cathepsin Z	GO:0008234, GO:0006508
6786	C-src tyrosine kinase n=1 Tax=Danio rerio RepID=A0JMN4_DANRE
6802	Heat shock protein 90-alpha 2	GO:0019031, GO:0016021, GO:0046813, GO:0006944
6808	signal transducer and activator of transcription 5
6859	Tumor suppressor candidate 2 n=3 Tax=Euteleostomi RepID=C1BKD8_OSMMO
6861	Adaptor-related protein complex 3, sigma 1 subunit
6870	Heat shock protein beta-1 n=2 Tax=Thunnus orientalis RepID=C4B4U4_THUTO
6885	Similar to leupaxin	GO:0008270
6914	Lectin, galactoside-binding, soluble, 4
6920	PREDICTED: similar to polymeric immunoglobulin receptor n=1 Tax=Danio rerio RepID=UPI000175FBBA
6926	Myeloid leukemia differentiation protein homologue n=1 Tax=Salmo salar RepID=Q0KFR9_SALSA	GO:0042981
6947	B-cell receptor-associated protein 29 [Osmerus mordax]	GO:0005783, GO:0016021, GO:0006886
6964	RAB7a, member RAS oncogene family	GO:0005622, GO:0005525, GO:0007264, GO:0005634, GO:0005737
6972	PREDICTED: similar to synovial sarcoma, X breakpoint 2 interacting protein n=1 Tax=Danio rerio RepID=UPI0000548EE1
6991	Glutathione S-transferase (Fragment) n=2 Tax=Epinephelus coioides RepID=B9V3U8_EPICO
7008	Pitrilysin metalloproteinase 1	GO:0016021, GO:0016032, GO:0004222, GO:0008270, GO:0006508
7026	Growth factor receptor-bound protein 7	GO:0005515
7041	SPRY domain-containing SOCS box protein 3
7082	CD48 molecule
7087	PREDICTED: similar to scavenger receptor cysteine-rich protein precursor, partial n=1 Tax=Strongylocentrotus purpuratus RepID=UPI0000E48BA5
7091	Complement component 1, q subcomponent-like 1
7092	Ferritin n=3 Tax=Protacanthopterygii RepID=C1BLK8_OSMMO	GO:0008199, GO:0006879
7101	Cyclin J-like
7146	SH3-domain GRB2-like 3
7148	Proteasome (prosome, macropain) 26S subunit, non-ATPase, 1	GO:0005634, GO:0000786, GO:0003677, GO:0007283
7157	Rho GTPase activating protein 21b	GO:0005622, GO:0007165
7164	Tumor protein p53 inducible nuclear protein 2-like (Fragment) n=4 Tax=Salmo salar RepID=B5RI85_SALSA
7165	Dynein, cytoplasmic 1, light intermediate chain 2; K10416 Dynein light intermediate chain 1, cytosolic	GO:0003774
7172	CD9 molecule	GO:0016021 GO:0016032
7194	Leukocyte surface antigen CD53 n=1 Tax=Larimichthys crocea RepID=C7F7I2_LARCR	GO:0016021
7226	Similar to leucine rich repeat and fibronectin type III domain containing 1
7277	T-cell receptor beta chain ANA 11, putative n=1 Tax=Brugia malayi RepID=A8NQX6_BRUMA
7281	Rho GTPase activating protein 12a	GO:0005622, GO:0007165
7317	Cathepsin Z	GO:0008234, GO:0006508
7330	MYC protein n=1 Tax=Oncorhynchus mykiss RepID=C1BHZ4_ONCMY	GO:0000786 GO:0003677 GO:0003700 GO:0005634 GO:0006351 GO:0006355 GO:0007283 GO:0030528 GO:0045449
7343	Insulin-like growth factor binding protein-2 n=1 Tax=Dicentrarchus labrax RepID=B2CM69_DICLA
7346	Similar to T-cell receptor beta
7425	TRAF-interacting protein (Fragment) n=1 Tax=Salmo salar RepID=C0PU86_SALSA
7434	Mitogen-activated protein kinase kinase kinase 8-like	GO:0031295 GO:0000165 GO:0000186
7441	Class II, major histocompatibility complex, transactivator
7450	Interleukin-12 p40 chain n=1 Tax=Dicentrarchus labrax RepID=Q1KX13_DICLA
7456	Insulin-like growth factor 2 mRNA binding protein 2a	GO:0003723
7459	Zgc:110333 n=1 Tax=Danio rerio RepID=Q568F1_DANRE
7497	Annexin A11b	GO:0005544, GO:0005509
7547	Rho guanine nucleotide exchange factor (GEF) 12	GO:0005515
7555	Matrix metalloproteinase 20-like
7584	PREDICTED: similar to RAS p21 protein activator 4 n=1 Tax=Canis lupus familiaris RepID=UPI00005A0EE3	GO:0003899, GO:0046983, GO:0006350
7605	Novel immune-type receptor 8 isoform 1 n=1 Tax=Oryzias latipes RepID=B3TZA1_ORYLA
7608	Glucosaminyl transferase 3, mucin type-like	GO:0016020, GO:0008375
7609	Mitogen-activated protein kinase kinase kinase kinase 5	GO:0005083
7626	Interleukin enhancer-binding factor 3 homolog n=2 Tax=Salmo salar RepID=B5X1E6_SALSA	GO:0005622, GO:0003725
7627	TIA1 Cytotoxic granule-associated RNA binding protein	GO:0003676
7650	Similar to AP-3 complex beta3A subunit; K12397 AP-3 complex subunit beta	GO:0030117, GO:0005515, GO:0006886, GO:0016192
7721	Nucleoporin 188kDa
7727	Ferritin n=1 Tax=Anoplopoma fimbria RepID=C3KHK3_ANOFI	GO:0008199, GO:0006879
7785	Interleukin-1 receptor activated kinase 1 n=1 Tax=Siniperca chuatsi RepID=C5HG85_SINCH
7829	RAB30, member RAS oncogene family
7862	Fibrinogen-like 2	GO:0005102, GO:0007165
7893	Novel immunoglobulin V-set domain containing protein-like
7961	Proteasome subunit alpha type 5 n=24 Tax=Euteleostomi RepID=PSA5_HUMAN	GO:0005839, GO:0004298, GO:0051603, GO:0004175, GO:0006511
8031	RAB36, member RAS oncogene family n=1 Tax=Danio rerio RepID=A0PJQ5_DANRE	GO:0005622, GO:0007264
8037	Proteasome subunit beta type n=1 Tax=Anoplopoma fimbria RepID=C3KHF5_ANOFI	GO:0005839, GO:0004298, GO:0051603
8067	Interleukin enhancer-binding factor 2 homolog n=9 Tax=Clupeocephala RepID=ILF2_DANRE
8096	PREDICTED: similar to ankyrin 2,3/unc44 n=1 Tax=Tribolium castaneum RepID=UPI0000D56748
8107	Cathepsin S n=1 Tax=Oryzias latipes RepID=Q6F6A0_ORYLA
8111	Heat shock protein 90 (Fragment) n=2 Tax=Perciformes RepID=Q5BMQ8_ACASC	GO:0004252, GO:0006508
8139	Chymotrypsinogen n=1 Tax=Epinephelus coioides RepID=D6PVS6_EPICO	GO:0004252, GO:0006508
8144	Prothymosin multi-domain protein
8199	Cytochrome P450 2N1 (Fragment) n=1 Tax=Oryzias latipes RepID=A5JL95_ORYLA	GO:0009055, GO:0020037, GO:0005506, GO:0004497
8202	Interferon-related developmental regulator 2
8216	Interferon gamma receptor 1 (Fragment) n=1 Tax=Gadus morhua RepID=D7R9X5_GADMO
8220	PREDICTED: similar to Mucin-3A precursor (MUC-3A) (Intestinal mucin-3A) n=1 Tax=Danio rerio RepID=UPI000175F8D9
8226	Dynein, cytoplasmic 1, light intermediate chain 2 n=3 Tax=Danio rerio RepID=A8KBW4_DANRE
8252	26S proteasome non-ATPase regulatory subunit 4 n=2 Tax=Salmo salar RepID=B5XDF9_SALSA	GO:0008270, GO:0006281, GO:0045449
8257	Gamma-interferon-inducible lysosomal thiol reductase n=2 Tax=Anoplopoma fimbria RepID=C3KJP3_ANOFI
8263	Similar to Tyrosine-protein phosphatase non-receptor type 2 (T-cell protein-tyrosine phosphatase) (TCPTP)
8273	Interferon regulatory factor 3 variant 1 n=1 Tax=Paralichthys olivaceus RepID=D4N6G3_PAROL	GO:0005634, GO:0003700, GO:0006355
8280	Erythrocyte band 7 integral membrane protein n=1 Tax=Salmo salar RepID=B5X1V0_SALSA
8291	Mitogen-activated protein kinase kinase kinase 14-like
8297	Proteasome subunit beta type 1A n=4 Tax=Clupeocephala RepID=PSB1A_CARAU
8312	Tumor susceptibility gene 101-like; K11974 RING finger protein 31
8335	Vav 1 guanine nucleotide exchange factor
8346	RAB11 family interacting protein 1 (class I)	GO:0043231, GO:0015031
8381	VHSV-induced protein-10-like
8393	Synovial apoptosis inhibitor 1, synoviolin (EC:6,3,2,-)
8410	Cyclin I
8414	Biogenesis of lysosome-related organelles complex-1 subunit 2 n=1 Tax=Osmerus mordax RepID=C1BLD5_OSMMO
8421	TNF receptor-associated factor 3
8499	Cathepsin B n=2 Tax=Pleuronectoidei RepID=A0A1H8_HIPHI	GO:0008234, GO:0006508, GO:0004197, GO:0050790
8502	Alcohol dehydrogenase 5 (class III), chi polypeptide (EC:1.1.1.1)
8510	Plectin (Fragment) n=1 Tax=Rattus norvegicus RepID=Q6ZYE7_RAT	GO:0005200 GO:0005856 GO:0007565 GO:0007584 GO:0008092 GO:0009925 GO:0016324 GO:0030855 GO:0042383 GO:0047485 GO:0048471
8517	Williams-Beuren syndrome chromosomal region 27 protein n=1 Tax=Anoplopoma fimbria RepID=C3KGT3_ANOFI
8532	Interferon-stimulated gene 15 n=1 Tax=Paralichthys olivaceus RepID=D0FZQ9_PAROL
8578	Ras GTPase-activating protein 3
8634	Coagulation factor X n=8 Tax=Takifugu rubripes RepID=Q804W9_TAKRU	GO:0004252, GO:0006508
8659	PREDICTED: zeta-chain (TCR) associated protein kinase 70kDa n=3 Tax=Neognathae RepID=UPI000194DC47	GO:0004713, GO:0005524, GO:0006468, GO:0004672
8663	Ankyrin repeat domain 29 n=2 Tax=Salmo salar RepID=B5DGA6_SALSA
8694	Growth factor independent 1-like	GO:0005622 GO:0008270 GO:0016021 GO:0016032
8702	Cyclin B3 n=1 Tax=Oreochromis niloticus RepID=Q60FY1_ORENI	GO:0005634
8716	T-complex protein 1 subunit alpha n=4 Tax=Xenopus RepID=Q6NTQ5_XENLA	GO:0005524, GO:0005515, GO:0044267
8740	Similar to ligand for herpesvirus entry mediator	GO:0016020, GO:0005164, GO:0006955
8746	Complement regulatory plasma protein n=1 Tax=Paralabrax nebulifer RepID=Q91275_9PERO
8754	PREDICTED: proteasome p44.5 subunit-like n=1 Tax=Saccoglossus kowalevskii RepID=UPI0001CBAB25
8800	B-cell lymphoma 6 protein n=3 Tax=Tetraodontidae RepID=Q5NRQ2_TAKRU	GO:0003676 GO:0005515 GO:0005622 GO:0005634 GO:0008270 GO:0016021 GO:0016032 GO:0046872
8837	Rho GTPase activating protein 29
8941	Novel immunoglobulin C1-set domain containing protein
8947	Wilms tumor suppressor 1b n=1 Tax=Oryzias latipes RepID=A5X6J7_ORYLA
8966	TRAF-interacting protein with forkhead-associated domain
8983	Similar to ADAM10; K06704 disintegrin and metalloproteinase domain-containing protein 10 [EC:3.4.24.81]	GO:0004222, GO:0008270, GO:0006508
9072	Heat shock protein 70 (Fragment) n=3 Tax=Euteleostomi RepID=A0EZW2_PSEMX	GO:0000166 GO:0005524 GO:0006950 GO:0007342
9083	Apolipoprotein E-I n=5 Tax=Takifugu rubripes RepID=Q5KST9_TAKRU	GO:0005576, GO:0008289, GO:0006869, GO:0042157, GO:0005515, GO:0009434, GO:0005516
9126	Hepatitis B virus X-interacting protein homolog n=1 Tax=Osmerus mordax RepID=C1BKL4_OSMMO
9137	Similar to RAS and EF hand domain containing	GO:0016021 GO:0016032 GO:0019031 GO:0019058
9208	Proteasome subunit beta type n=12 Tax=Clupeocephala RepID=Q6DRF3_DANRE	GO:0005839, GO:0004298, GO:0051603
9212	ADAM metallopeptidase with thrombospondin type 1 motif, 17	GO:0031012, GO:0004222
9216	PREDICTED: similar to CD79a n=2 Tax=Danio rerio RepID=UPI0000F20011
9222	Lectin, galactoside-binding, soluble, 2b	GO:0005529, GO:0016021, GO:0016032, GO:0019031, GO:0019058
9340	Peroxiredoxin 6 n=2 Tax=Salmoninae RepID=B5X9Q1_SALSA	GO:0016209, GO:0016491
9357	Cyclin N-terminal domain containing 1-like	GO:0005515, GO:0035091, GO:0007154
9368	Similar to cathepsin A; K13289 cathepsin A [EC:3.4.16.5]	GO:0004185, GO:0006508
9409	Cyclin-dependent kinases regulatory subunit 1 n=4 Tax=Euteleostei RepID=B9ELN6_SALSA	GO:0016538, GO:0007049
9421	Caveolin n=1 Tax=Tetraodon nigroviridis RepID=Q4RXC3_TETNG
9437	Transferrin	GO:0005576, GO:0008199, GO:0006879, GO:0006826
9448	CD59 molecule, complement regulatory protein
9521	Ferritin n=4 Tax=Percomorpha RepID=C3KGU0_ANOFI
9601	Claudin 28a n=2 Tax=Takifugu rubripes RepID=Q6E5Q4_TAKRU
9621	PREDICTED: protease (prosome, macropain) 26S subunit, ATPase 1-like n=1 Tax=Oryctolagus cuniculus RepID=UPI0001CE12C2	GO:0005524, GO:0016887
9623	Fibronectin 1b n=2 Tax=Danio rerio RepID=A2CEW3_DANRE
9632	Caspase 7, apoptosis-related cysteine peptidase
9671	Nucleoporin NDC1 n=2 Tax=Danio rerio RepID=NDC1_DANRE
9680	Beclin 1 n=8 Tax=Euteleostei RepID=Q4A1K8_TETNG
9687	Similar to nitric oxide synthase 1 (neuronal) adaptor protein
9695	RAS p21 protein activator (GTPase-activating protein) 2
9739	Interleukin 1 receptor, type I
9747	Nephrosin n=1 Tax=Oryzias latipes RepID=Q14TH8_ORYLA	GO:0004222, GO:0006508
9750	Toll-like receptor 5S n=1 Tax=Epinephelus coioides RepID=C8CG35_EPICO
9785	Toll-like receptor 8a; K10170 toll-like receptor 8	GO:0031224, GO:0004888, GO:0007165, GO:0045087
9786	Dynein, light chain, LC8-type 2
9836	Cytokine receptor gamma chain n=1 Tax=Takifugu rubripes RepID=B6C6Q8_TAKRU
9837	Lymphocyte cell-specific protein-tyrosine kinase n=1 Tax=Hippoglossus hippoglossus RepID=D0QTE9_HIPHI	GO:0004713, GO:0005524, GO:0006468, GO:0004672
9867	Tumor necrosis factor alpha n=1 Tax=Psetta maxima RepID=C0L2S2_PSEMX
9877	Similar to Complement C5 precursor
9882	Novel immunoglobulin V-set domain containing protein-like
9893	Heat shock 105kDa/110kDa protein 1
9910	RAB27A, member RAS oncogene family	GO:0005622, GO:0005525, GO:0007264, GO:0003924
9953	Major histocompatibility class I receptor n=1 Tax=Sander vitreus RepID=Q95I96_9PERO	GO:0016020, GO:0042612, GO:0019882, GO:0006955
9975	Glutathione S-transferase kappa 1 n=1 Tax=Anoplopoma fimbria RepID=C3KIS8_ANOFI	GO:0030288, GO:0015035
10013	Proteasome subunit alpha type n=8 Tax=Clupeocephala RepID=Q4V918_DANRE
10084	Fibronectin type III and SPRY domain containing 2
10093	MHC class IA antigen (Fragment) n=1 Tax=Oreochromis niloticus RepID=A0PAQ7_ORENI
10098	Fibrinogen beta chain (Fragment) n=1 Tax=Epinephelus coioides RepID=B9V2Z5_EPICO	GO:0005102, GO:0007165, GO:0005840, GO:0005622, GO:0003735, GO:0006412
10115	Trypsin n=1 Tax=Paranotothenia magellanica RepID=Q92099_PARMG	GO:0004252, GO:0006508
10173	Tumor necrosis factor receptor-associated factor 2 n=1 Tax=Oplegnathus fasciatus RepID=C8CGT8_9PERO	GO:0045087 GO:0008624 GO:0050870 GO:0042981
10183	Claudin 14 n=1 Tax=Salmo salar RepID=B5X3N1_SALSA	GO:0016020
10197	Claudin 3 n=1 Tax=Salmo salar RepID=B5XBK9_SALSA	GO:0016020
10211	PREDICTED: similar to inter-alpha trypsin inhibitor, heavy chain 3 n=2 Tax=Danio rerio RepID=UPI000175FE71
10219	NCK-associated protein 1
10241	Chymotrypsin B chain B n=2 Tax=Gadus morhua RepID=CTRB_GADMO	GO:0004252, GO:0006508
10306	PREDICTED: similar to chymotrypsin C (caldecrin), partial n=1 Tax=Ornithorhynchus anatinus RepID=UPI000155514A
10314	Trypsin n=1 Tax=Paranotothenia magellanica RepID=Q92099_PARMG	GO:0004252, GO:0006508
10409	Heat shock protein beta-1 n=1 Tax=Anoplopoma fimbria RepID=C3KK66_ANOFI
10415	V-set domain containing protein
10416	Cytochrome P450 3A (Fragment) n=1 Tax=Gobiocypris rarus RepID=B4XTL2_9TELE
10428	Bone morphogenetic protein 4	GO:0008083
10431	Chemokine (C-C motif) 20 n=1 Tax=Anoplopoma fimbria RepID=C3KIY3_ANOFI	GO:0005576, GO:0008009, GO:0006955
10446	Prostaglandin E synthase 3 n=1 Tax=Osmerus mordax RepID=C1BKW9_OSMMO
10454	Selectin P (Fragment) n=1 Tax=Siniperca chuatsi RepID=Q2VWH3_SINCH
10478	Adaptor-related protein complex 2, alpha 2 subunit	GO:0030131, GO:0005515, GO:0006886, GO:0016192
10480	Interleukin-15 n=3 Tax=Takifugu rubripes RepID=Q1AN27_TAKRU
10506	Insulin-like growth factor binding protein 1a
10546	Alpha-enolase n=4 Tax=Xenopus RepID=ENOA_XENLA	GO:0000015, GO:0004634, GO:0006096
10589	Scavenger receptor class B, member 2	GO:0016020, GO:0007155
10617	Adaptor-related protein complex 1, gamma 1 subunit
10658	Rho guanine nucleotide exchange factor (GEF) 3, like
10659	PREDICTED: proteasome p44.5 subunit-like n=1 Tax=Saccoglossus kowalevskii RepID=UPI0001CBAB25
10684	Apolipoprotein A-IV4 n=4 Tax=Takifugu rubripes RepID=Q5KSU1_TAKRU	GO:0005576, GO:0008289, GO:0006869, GO:0042157, GO:0005515, GO:0005634, GO:0005737, GO:0030154
10686	GRB2-related adaptor protein 2a	GO:0031295 GO:0050852 GO:0007265 GO:0007267
10692	Mitogen-activated protein kinase 3 n=1 Tax=Salmo salar RepID=C0H802_SALSA	GO:0005524, GO:0004672, GO:0006468
10709	Cathepsin S	GO:0008234, GO:0006508
10735	RAB22a, member RAS oncogene family	GO:0005622, GO:0005525, GO:0007264, GO:0003924
10751	Similar to complement component C8G	GO:0005488
10801	Lymphocyte-specific c-src family protein tyrosine kinase n=1 Tax=Psetta maxima RepID=A0F037_PSEMX	GO:0004713, GO:0005524, GO:0006468
10803	Cathepsin L n=2 Tax=Anoplopoma fimbria RepID=C3KHG5_ANOFI	GO:0008234, GO:0006508
10864	Interferon-inducible protein Gig1 (Fragment) n=1 Tax=Psetta maxima RepID=A0EZV7_PSEMX
10877	BCL2/adenovirus E1B 19 kDa protein-interacting protein 3 n=2 Tax=Percomorpha RepID=C3KHT5_ANOFI	GO:0005740, GO:0016021, GO:0043065
10884	Elastase 3 (Fragment) n=1 Tax=Epinephelus coioides RepID=B9V309_EPICO
10898	Complement factor H
10905	CD300 molecule-like family member b
10932	Elastase 4 (Fragment) n=1 Tax=Paralichthys olivaceus RepID=Q9W7P9_PAROL	GO:0004252, GO:0006508
10975	Cyclin L1 n=1 Tax=Oncorhynchus mykiss RepID=Q64HW7_ONCMY
10979	Arginyl aminopeptidase (aminopeptidase B)
10984	Transforming growth factor, beta receptor II (70/80kDa)	GO:0016020, GO:0046872, GO:0005524, GO:0005026, GO:0006468
10986	Glutathione S-transferase kappa 1-like n=2 Tax=Salmoninae RepID=B5DGA3_SALSA	GO:0030288, GO:0015035
11023	Cytochrome P450 1B n=1 Tax=Pleuronectes platessa RepID=Q9W713_PLEPL	GO:0004497 GO:0005506 GO:0009055 GO:0016021 GO:0016032 GO:0016491 GO:0016712 GO:0020037 GO:0046872 GO:0055114
11029	CD3 gammadelta n=1 Tax=Hippoglossus hippoglossus RepID=D0QTE5_HIPHI
11119	RAB27, member RAS oncogene family	GO:0005622, GO:0005525, GO:0007264, GO:0003924
11120	Serine/threonine kinase 17b	GO:0005524, GO:0004672, GO:0006468, GO:0004713
11121	Matrix metalloproteinase 9 (Fragment) n=1 Tax=Paralichthys olivaceus RepID=Q33BP6_PAROL	GO:0005578, GO:0004222, GO:0006508, GO:0008152
11129	T-cell activation GTPase activating protein	GO:0005622, GO:0007165
11190	AHA1, activator of heat shock 90kDa protein ATPase homolog 1 (yeast)	GO:0005737, GO:0001671, GO:0051087
11192	Matrix metallopeptidase 13 (Fragment) n=1 Tax=Sparus aurata RepID=B2RFN4_SPAAU	GO:0005578, GO:0004222, GO:0006508
11217	Apolipoprotein A-I (Fragment) n=1 Tax=Morone saxatilis RepID=B5TFN2_MORSA	GO:0005576, GO:0008289, GO:0006869, GO:0042157
11225	Alpha-2-macroglobulin-like	GO:0004866
11252	ApoM domain containing protein
11253	C-reactive protein, pentraxin-related
11257	Adaptor-related protein complex 3, sigma 2 subunit
11265	Cathepsin F n=2 Tax=Paralichthys olivaceus RepID=B2Z446_PAROL	GO:0004869
11267	Coagulation factor IX n=2 Tax=Takifugu rubripes RepID=Q804W8_TAKRU	GO:0005576, GO:0005509
11285	Fibrinogen alpha chain [Danio rerio]ref|XP_002660415.1| PREDICTED: hypothetical protein LOC322367 [Danio rerio]emb|CAX14636.1| fibrinogen alpha chain [Danio rerio]	GO:0005102, GO:0007165
11302	Alpha-2-macroglobulin (Fragment) n=1 Tax=Sparus aurata RepID=Q67EX5_SPAAU	GO:0005615, GO:0005576, GO:0005515
11343	Serpin peptidase inhibitor, clade A (alpha-1 antiproteinase, antitrypsin), member 10	GO:0004867
11345	Coagulation factor X	GO:0004252, GO:0006508, GO:0005576, GO:0005509
11372	Bone morphogenetic protein 1 [EC:3.4.24.19	GO:0004222, GO:0006508
11386	Integrin, beta 1a	GO:0008305, GO:0004872, GO:0005488, GO:0007160, GO:0007155, GO:0007229, GO:0046872
11402	PREDICTED: similar to IgGFc-binding protein precursor (Fcgamma-binding protein antigen) (FcgammaBP) n=1 Tax=Ciona intestinalis RepID=UPI000180BB36
11403	Transferrin	GO:0005576, GO:0008199, GO:0006879, GO:0006826
11449	Peroxiredoxin 6 n=2 Tax=Salmoninae RepID=B5X9Q1_SALSA	GO:0016209, GO:0016491
11470	Ferritin n=1 Tax=Anoplopoma fimbria RepID=C3KHK3_ANOFI	GO:0008199, GO:0006879
11489	Selenoprotein W2a n=1 Tax=Oreochromis mossambicus RepID=Q3ZLC7_OREMO
11530	Beta2-microglobulin 02 n=1 Tax=Epinephelus coioides RepID=D2Y1G9_EPICO
11543	Cyclin-dependent kinases regulatory subunit 1 n=4 Tax=Euteleostei RepID=B9ELN6_SALSA	GO:0016538, GO:0007049
11547	Proteasome subunit beta type n=1 Tax=Anoplopoma fimbria RepID=C3KHF5_ANOFI	GO:0005839, GO:0004298, GO:0051603
11568	T lymphocyte 1 antigen-like protein n=1 Tax=Sparus aurata RepID=D0VB99_SPAAU
11582	PREDICTED: protease (prosome, macropain) 26S subunit, ATPase 1-like n=1 Tax=Oryctolagus cuniculus RepID=UPI0001CE12C2	GO:0005524, GO:0016887
11625	Dynein light chain Tctex-type 3 n=1 Tax=Anoplopoma fimbria RepID=C3KHX4_ANOFI
11702	Heat shock protein HSP 90-beta n=14 Tax=Euteleostomi RepID=HS90B_DANRE	GO:0000166 GO:0000786 GO:0003677 GO:0005515 GO:0005524 GO:0005634 GO:0005737 GO:0006457 GO:0006950 GO:0007283 GO:0051082
11730	Fc fragment of IgG binding protein n=1 Tax=Xenopus (Silurana) tropicalis RepID=UPI00004D8B32
11731	Prostaglandin E synthase 3 (Cytosolic) n=3 Tax=Danio rerio RepID=Q7SZQ8_DANRE
11737	Apoptosis-related protein 3 n=1 Tax=Anoplopoma fimbria RepID=C3KHY8_ANOFI
11738	Cathepsin Z n=1 Tax=Osmerus mordax RepID=C1BJN5_OSMMO	GO:0004197 GO:0006508 GO:0008234 GO:0016021 GO:0016032
11754	C-Myc-binding protein n=1 Tax=Anoplopoma fimbria RepID=C3KIG2_ANOFI
11766	Annexin A2 n=1 Tax=Ictalurus punctatus RepID=C1K7M2_ICTPU	GO:0005544, GO:0005509
11767	Glutathione S-transferase kappa 1 n=1 Tax=Anoplopoma fimbria RepID=C3KIS8_ANOFI	GO:0030288, GO:0015035
11848	LysM and putative peptidoglycan-binding domain-containing protein 3 n=2 Tax=Danio rerio RepID=LYSM3_DANRE
11867	Novel immune-type receptor 8 isoform 1 n=1 Tax=Oryzias latipes RepID=B3TZA1_ORYLA
11895	CD63 molecule	GO:0016021
11945	B-cell CLL/lymphoma 7 protein family member B n=1 Tax=Osmerus mordax RepID=C1BM48_OSMMO
11946	Novel protein similar to H.sapiens ANKRD39, ankyrin repeat domain 39(ANKRD39)
11975	2-Cys peroxiredoxin n=5 Tax=Percomorpha RepID=A9QKS0_9SCOM
12028	Programmed cell death 8 (apoptosis-inducing factor)-like	GO:0050660, GO:0016491
12044	Heat shock protein 60 n=1 Tax=Larimichthys crocea RepID=Q45KR0_LARCR
12074	BCL2-like 15
12077	Acylphosphatase 1, erythrocyte (common) type
12080	Interferon regulatory factor 10 n=2 Tax=Paralichthys olivaceus RepID=D2KTW1_PAROL
12123	Superkiller viralicidic activity 2-like 2	GO:0005524, GO:0016818
12171	Ras GTPase-activating protein 2 n=15 Tax=Eutheria RepID=RASA2_HUMAN
12233	Coagulation factor II (thrombin) receptor
12246	Neuroguidin-A n=3 Tax=Xenopus RepID=NGDNA_XENLA
12261	Prostaglandin E synthase 3 n=1 Tax=Osmerus mordax RepID=C1BKW9_OSMMO
12270	PREDICTED: proteasome p44.5 subunit-like n=1 Tax=Saccoglossus kowalevskii RepID=UPI0001CBAB25
12281	Cyclin Y-like 1
12294	Proteasome subunit beta type n=1 Tax=Anoplopoma fimbria RepID=C3KIE9_ANOFI	GO:0005839, GO:0004298, GO:0051603
12366	Dynein light chain Tctex-type 1 n=1 Tax=Oncorhynchus mykiss RepID=C1BF42_ONCMY
12380	SUMO1/sentrin specific peptidase 5	GO:0008234, GO:0006508
12388	Growth factor independent 1
12396	Proteasome assembly chaperone 3 n=1 Tax=Anoplopoma fimbria RepID=C3KK99_ANOFI
12411	Fas apoptotic inhibitory molecule 2	GO:0016747
12433	PREDICTED: similar to CDC42 effector protein (Rho GTPase binding) 4 n=1 Tax=Danio rerio RepID=UPI0000F1F4F6
12435	[T] COG5422 RhoGEF, Guanine nucleotide exchange factor for Rho/Rac/Cdc42-like GTPases	GO:0005622, GO:0005089, GO:0035023
12444	Signal transducer and activator of transcription 1, 91kDa	GO:0005634, GO:0004871, GO:0003700, GO:0007165, GO:0006355
12493	Nuclear factor related to kappa-B-binding protein	GO:0016021, GO:0016032
12544	Pim-1 oncogene	GO:0005524, GO:0004672, GO:0006468, GO:0004713
12630	V-set and immunoglobulin domain containing 10 like
12635	C-type natriuretic peptide 1 n=2 Tax=Percomorpha RepID=C3KH23_ANOFI	GO:0005576, GO:0005179
12639	p53 apoptosis effector related to PMP-22 n=1 Tax=Salmo salar RepID=B5X1B0_SALSA	GO:0016020
12645	Papillary renal cell carcinoma (translocation-associated)
12649	Mitogen-activated protein-binding protein-interacting protein n=20 Tax=Euteleostomi RepID=MAPIP_HUMAN
12656	Novel protein similar to vertebrate breast cancer metastasis-suppressor 1-like (BRMS1L)
12682	Suppressor of cytokine signaling 9 n=1 Tax=Gasterosteus aculeatus RepID=A9LDS1_GASAC	GO:0005515, GO:0007242
12728	Similar to zinc finger protein	GO:0005622, GO:0005089, GO:0035023
12730	Apoptosis regulator BAX, membrane isoform alpha n=1 Tax=Oncorhynchus mykiss RepID=C1BGE1_ONCMY	GO:0042981
12755	Annexin A3 n=1 Tax=Anoplopoma fimbria RepID=C3KIV5_ANOFI	GO:0005544, GO:0005509
12761	TGF-beta activated kinase 1/MAP3K7 binding protein 3
12769	Cytochrome P450 26A1 n=1 Tax=Oryzias latipes RepID=A5HKK8_ORYLA	GO:0009055, GO:0020037, GO:0005506, GO:0004497
12783	Mitogen-activated protein kinase n=1 Tax=Paralichthys olivaceus RepID=Q8AYI0_PAROL	GO:0000166 GO:0004672 GO:0004674 GO:0004707 GO:0004713 GO:0005524 GO:0006468 GO:0016021 GO:0016032 GO:0016301 GO:0016310
12816	Breast cancer 1, early onset	GO:0005622
12902	Scavenger receptor class B, member 2	GO:0016020, GO:0007155
12903	Ankyrin 1, erythrocytic n=3 Tax=Danio rerio RepID=B8JK17_DANRE	GO:0016021, GO:0016032
12915	C-Myc-binding protein n=1 Tax=Salmo salar RepID=B9EN40_SALSA
12937	Programmed cell death 11
12955	Mitogen-activated protein kinase 15
12964	Programmed cell death 2	GO:0005737, GO:0008270
12965	Similar to protocadherin 15
12966	Caspase 1, apoptosis-related cysteine protease	GO:0004197, GO:0006508
12980	Isoform 2 of Macrophage erythroblast attacher n=3 Tax=Euarchontoglires RepID=Q4VC33-2
13018	Mitogen-activated protein kinase scaffold protein 1 n=2 Tax=Clupeocephala RepID=MPKS1_PAGMA
13029	Death-associated protein kinase 3 n=3 Tax=Clupeocephala RepID=C0H9A6_SALSA
13030	TGF beta 6 n=3 Tax=Percomorpha RepID=D6C4T9_SPAAU	GO:0005160 GO:0005615 GO:0008083 GO:0016049 GO:0040007
13039	Heat shock cognate 71 kDa protein n=1 Tax=Oryzias latipes RepID=HSP7C_ORYLA
13071	Pim-3 oncogene (EC:2.7.11.1)	GO:0005524, GO:0004672, GO:0006468, GO:0004713GO:0016020, GO:0016773, GO:0009103
13080	PREDICTED: ras-related C3 botulinum toxin substrate 2 n=1 Tax=Pan troglodytes RepID=UPI0000E25B14	GO:0005622, GO:0005525, GO:0007264
13082	Peroxisome proliferator-activated receptor gamma, coactivator 1 alpha-like
13087	Interleukin-15 receptor alpha chain n=1 Tax=Gasterosteus aculeatus RepID=B2BHG4_GASAC
13088	Dynein, cytoplasmic 2, intermediate chain 1
13102	Fanconi anemia, complementation group I
13106	[O] COG0625 Glutathione S-transferase	GO:0005634, GO:0000786, GO:0003677, GO:0007283
13118	Insulin-like growth factor 2 mRNA binding protein 3
13181	PREDICTED: similar to metastasis associated 1 n=1 Tax=Danio rerio RepID=UPI0000F2042E
13193	Insulin-like growth factor 2 mRNA binding protein 2a	GO:0003723
13194	Enolase-phosphatase E1 n=1 Tax=Salmo salar RepID=ENOPH_SALSA	GO:0003824, GO:0008152
13199	Fc receptor, IgE, high affinity I, gamma polypeptide n=1 Tax=Danio rerio RepID=UPI0001589C44
13203	Glucosaminyl transferase 3, mucin type-like	GO:0016020, GO:0008375
13224	Gonadal soma-derived growth factor (Fragment) n=1 Tax=Scomber japonicus RepID=C8CIE5_SCOJP	GO:0008083
13260	Immune costimulatory protein (Fragment) n=1 Tax=Psetta maxima RepID=Q27HX2_PSEMX
13263	Cyclin-dependent kinase inhibitor 3
13287	Cadherin 17, LI cadherin (liver-intestine)	GO:0016020, GO:0005509, GO:0007156
13344	Proteasome subunit alpha type (Fragment) n=2 Tax=Tetraodon nigroviridis RepID=Q4S168_TETNG	GO:0005839, GO:0004298, GO:0051603, GO:0004175, GO:0006511
13358	Claudin 12 n=1 Tax=Salmo salar RepID=B5X2D4_SALSA
13423	Interferon stimulated exonuclease gene 20-like 2
13466	PREDICTED: similar to nitric oxide synthase 1 (neuronal) adaptor protein n=1 Tax=Danio rerio RepID=UPI000175F79D
13477	Defender against cell death 1 n=2 Tax=Euteleostei RepID=A5X2V7_EPIAW
13480	Myeloblastosis oncogene	GO:0046983
13497	Insulin-like growth factor 2 mRNA binding protein 3; K13197 insulin-like growth factor 2 mRNA-binding protein 3
13592	Transferrin-a
13605	CD81 molecule	GO:0016021
13619	Cyclin-dependent kinase 6-like
13658	Mitogen-activated protein kinase-activated protein kinase 5 n=5 Tax=Clupeocephala RepID=A2BGS0_DANRE	GO:0005524, GO:0004672, GO:0006468, GO:0004713
13660	Beta-microglobulin (Fragment) n=1 Tax=Psetta maxima RepID=B7T1F3_PSEMX
13662	Adaptor-related protein complex 2, beta 1 subunit
13669	Vascular endothelial growth factor A n=1 Tax=Anoplopoma fimbria RepID=C3KGR8_ANOFI
13723	Similar to B-cell lymphoma/leukaemia 11A extra long form	GO:0005622, GO:0008270
13744	PREDICTED: similar to chymotrypsin C (caldecrin), partial n=1 Tax=Ornithorhynchus anatinus RepID=UPI000155514A
13748	Ras suppressor protein 1 n=25 Tax=Euteleostomi RepID=RSU1_HUMAN
13805	Hepatitis B virus X-interacting protein n=6 Tax=Euteleostei RepID=C1BF47_ONCMY
13812	Lysozyme g n=1 Tax=Siniperca chuatsi RepID=Q5XU03_SINCH
13821	TNF superfamily member 14 [Oncorhynchus mykiss]_x0001_gb|ABC84585,1| TNF superfamily member 14 [Oncorhynchus mykiss]
13825	Feline leukemia virus subgroup C receptor-related protein 1 (Feline leukemia virus subgroup C receptor) (hFLVCR), n=2 Tax=Gallus gallus RepID=UPI0000ECC7EA
13852	RAB35, member RAS oncogene family	GO:0005525, GO:0005622, GO:0007264
13864	T-cell receptor beta chain ANA 11, putative (Fragment) n=1 Tax=Brugia malayi RepID=A8P1C5_BRUMA
13866	Interferon-related developmental regulator 1	GO:0005737, GO:0003779, GO:0007010
13899	RAB9A, member RAS oncogene family
13933	Tumor necrosis factor receptor superfamily, member 1a-like
13963	Mitogen-activated protein kinase kinase kinase kinase 5	GO:0005083
14003	Bactericidal/permeability-increasing protein n=1 Tax=Larimichthys crocea RepID=C0RWX4_LARCR	GO:0008289
14007	Proteasome (Prosome, macropain) 26S subunit, non-ATPase, 6 n=8 Tax=Clupeocephala RepID=Q7ZWE5_DANRE
14024	Complement component 1, q subcomponent-like 1
14036	Interleukin enhancer binding factor 3
14054	RAP1B, member of RAS oncogene family	GO:0005622, GO:0005525, GO:0007264
14113	Src kinase-associated phosphoprotein 2 n=1 Tax=Anoplopoma fimbria RepID=C3KIC9_ANOFI
14133	Fibronectin 1	GO:0005576
14144	Tumor protein D54 n=1 Tax=Salmo salar RepID=B5XES7_SALSA
14158	Programmed cell death 8 (apoptosis-inducing factor)-like	GO:0050660, GO:0016491
14170	Calponin domain containing protein
14176	Integrin beta 6	GO:0008305, GO:0004872, GO:0005488, GO:0007160, GO:0007155, GO:0007229
14187	Proteasome subunit alpha type n=10 Tax=Clupeocephala RepID=Q6DGY8_DANRE	GO:0005839, GO:0004298, GO:0051603, GO:0009055, GO:0050662, GO:0016491, GO:0004175, GO:0006511
14204	Nucleoporin 85kDa n=1 Tax=Salmo salar RepID=B5X4X1_SALSA
14215	Caspase recruitment domain family, member 14-like
14216	Similar to ankyrin repeat domain 26
14219	Coagulation factor IX n=2 Tax=Takifugu rubripes RepID=Q804W8_TAKRU	GO:0005576, GO:0005509
14234	Dynein, cytoplasmic 1, light intermediate chain 1
14260	Growth factor, augmenter of liver regeneration
14279	Inhibitor of growth protein 1 n=1 Tax=Anoplopoma fimbria RepID=C3KI06_ANOFI
14296	Dynein heavy chain 9-related protein n=2 Tax=Danio rerio RepID=UPI0001A2CE9E
14304	Coagulation factor II (thrombin) receptor
14311	Toll-interacting protein n=9 Tax=Clupeocephala RepID=TOLIP_DANRE
14328	C5a anaphylatoxin chemotactic receptor	GO:0016021, GO:0007186
14390	Calpastatin n=1 Tax=Salmo salar RepID=C0HA95_SALSA	GO:0010859
14396	A disintegrin and metalloprotease domain 10a (EC:3.4.24.81)	GO:0004222, GO:0008270, GO:0006508
14401	PREDICTED: similar to 52 kDa repressor of the inhibitor of the protein kinase (p58IPK-interacting protein) (58 kDa interferon-induced protein kinase-interacting protein) (P52rIPK) (Death-associated protein 4) (THAP domain-containing protein 0)... n=1 Tax=Ciona intestinalis RepID=UPI000180C852	GO:0003676
14402	Dynein, cytoplasmic 2, light intermediate chain 1	GO:0003774
14412	Fibronectin type III domain containing 1
14413	Connective tissue growth factor n=1 Tax=Danio rerio RepID=Q5RI33_DANRE
14450	RAB27A, member RAS oncogene family	GO:0005622, GO:0005525, GO:0007264, GO:0003924
14465	Interferon regulatory factor 7 n=1 Tax=Channa argus RepID=A0T070_9PERC
14476	Ankyrin repeat domain 32
14495	Interferon induced protein 2 n=1 Tax=Ictalurus punctatus RepID=Q8JH61_ICTPU	GO:0016021, GO:0009607
14508	Ankyrin repeat and SOCS box-containing 8 n=6 Tax=Clupeocephala RepID=Q7T386_DANRE	GO:0007242
14517	Cullin 3 n=32 Tax=Euteleostomi RepID=CUL3_HUMAN
14539	Lupus La protein homolog B [Salmo salar]
14556	Novel protein containing multiple scavenger receptor cysteine-rich (SRCR) domains similar to vertebrate deleted in malignant brain tumors 1 (DMBT1) (Fragment) n=1 Tax=Danio rerio RepID=Q5RI27_DANRE	GO:0004872 GO:0005044 GO:0016020
14573	PREDICTED: similar to SON protein (SON3) (Negative regulatory element-binding protein) (NRE-binding protein) (DBP-5) (Bax antagonist selected in saccharomyces 1) (BASS1) n=1 Tax=Apis mellifera RepID=UPI0000DB7AFC
14576	Gamma-interferon-inducible lysosomal thiol reductase-like
14587	Baculoviral IAP repeat-containing 3 n=7 Tax=Otophysi RepID=Q6ZM93_DANRE
14634	Claudin domain-containing protein 1 n=1 Tax=Salmo salar RepID=C0H9D8_SALSA
14652	Rho GTPase activating protein 1	GO:0005622, GO:0007165
14684	Inhibitor of kappa light polypeptide gene enhancer in B-cells, kinase epsilon
14702	GATA zinc finger domain containing 2A
14719	X-prolyl aminopeptidase (aminopeptidase P) 3, soluble
14738	LysM and putative peptidoglycan-binding domain-containing protein 3 n=2 Tax=Danio rerio RepID=LYSM3_DANRE
14756	C-Myc-binding protein n=2 Tax=Salmo salar RepID=B5XDX1_SALSA
14814	MHC class II alpha chain n=1 Tax=Aulonocara hansbaenschi RepID=O98044_AULHA
14822	Claudin 29b n=2 Tax=Tetraodontidae RepID=Q6E5R6_TAKRU	GO:0016020
14843	Myeloid/lymphoid or mixed-lineage leukemia 3-like
14860	Heat shock factor 2 n=1 Tax=Salmo salar RepID=C0HBT5_SALSA	GO:0003677 GO:0003700 GO:0005634 GO:0006351 GO:0006355 GO:0006950 GO:0043565
14878	Suppressor of cytokine signaling 9 n=1 Tax=Gasterosteus aculeatus RepID=A9LDS1_GASAC	GO:0005515, GO:0007242
14897	Ankyrin repeat and sterile alpha motif domain containing 3-like
14920	RAB18, member RAS oncogene family	GO:0005622, GO:0005525, GO:0007264
14927	Immunoglobulin mu binding protein 2, like	GO:0008270, GO:0003676
14936	Similar to Mitogen-activated protein kinase kinase 4	GO:0005524, GO:0004672, GO:0006468, GO:0004713
14942	Pituitary tumor-transforming gene 1 protein-interacting protein n=4 Tax=Anoplopoma fimbria RepID=C3KHB6_ANOFI
14958	Akirin 1(1a) n=7 Tax=Euteleostei RepID=C0HAN3_SALSA
14993	Nucleoporin 43kDa
15063	RAB1B, member RAS oncogene family	GO:0005525, GO:0005622, GO:0007264
15073	C-type lectin domain family 4 member C n=1 Tax=Anoplopoma fimbria RepID=C3KHH6_ANOFI	GO:0005488
15084	Nucleoporin 133kDa	GO:0005643, GO:0017056, GO:0006913, GO:0016021, GO:0016032
15085	Caspase Xa	GO:0004197, GO:0006508
15113	[R] COG0666 FOG: Ankyrin repeat
15122	Suppressor of tumorigenicity 7 protein homolog n=7 Tax=Euteleostomi RepID=ST7_DANRE
15174	T-cell lymphoma invasion and metastasis 2; K05731 T-cell lymphoma invasion and metastasis
15180	PREDICTED: zeta-chain (TCR) associated protein kinase 70kDa n=3 Tax=Neognathae RepID=UPI000194DC47	GO:0004713, GO:0005524, GO:0006468, GO:0004672
15185	Heat shock transcription factor 1	GO:0005634, GO:0003677, GO:0003700, GO:0006355
15188	CD99 Molecule	GO:0016021, GO:0016032, GO:0005576, GO:0050840, GO:0046872
15221	Bifunctional apoptosis regulator
15226	Ras association domain-containing protein 4 n=1 Tax=Anoplopoma fimbria RepID=C3KHI7_ANOFI	GO:0007165
15243	Similar to ADAM metallopeptidase with thrombospondin type 1 motif, 12 preproprotein; K08626 a disintegrin and metalloproteinase with thrombospondin motifs 12 [EC:3,4,24,-]
15348	Transferrin n=1 Tax=Larimichthys crocea RepID=C3KEE6_LARCR	GO:0005576, GO:0008199, GO:0006879, GO:0006826
15377	Wolfram syndrome 1 (wolframin)
15395	Ras-related protein Ral-A n=25 Tax=Euteleostomi RepID=RALA_HUMAN	GO:0005622, GO:0005525, GO:0007264
15397	Similar to BCL2/adenovirus E1B 19kDa interacting protein 2
15404	Eukaryotic translation initiation factor 4E-binding protein 2 n=2 Tax=Euteleostei RepID=C1BL94_OSMMO	GO:0008190, GO:0045947
15464	RAB33b-like, member RAS oncogene family	GO:0005622, GO:0005525, GO:0007264, GO:0005634, GO:0005737
15470	Claudin 28c n=3 Tax=Tetraodontidae RepID=Q6E5R4_TAKRU	GO:0016020
15517	Interferon regulatory factor 10 n=2 Tax=Paralichthys olivaceus RepID=D2KTW1_PAROL
15530	Proteasome subunit beta type n=5 Tax=Danio rerio RepID=A8E5G8_DANRE	GO:0005839, GO:0004298, GO:0051603
15536	Nitric oxide synthase interacting protein
15552	BCL6 co-repressor
15570	PREDICTED: leukocyte cell-derived chemotaxin 2 n=1 Tax=Taeniopygia guttata RepID=UPI000194D20F
15573	Mast cell immunoreceptor signal transducer n=2 Tax=Canis lupus familiaris RepID=UPI0000EB449E
15603	Selenoprotein H-like protein n=2 Tax=Danio rerio RepID=Q800D7_DANRE
15615	Lectin, mannose-binding 2-like a	GO:0016020
15626	Baculoviral IAP repeat-containing 4 n=1 Tax=Salmo salar RepID=C0HAV7_SALSA	GO:0005622
15645	Dexamethasone-induced Ras-related protein 1 n=1 Tax=Osmerus mordax RepID=C1BKT5_OSMMO	GO:0000166 GO:0003924 GO:0005525 GO:0005622 GO:0006184 GO:0007165 GO:0007264 GO:0016020 GO:0016021 GO:0016032
15669	Ras protein-specific guanine nucleotide-releasing factor 1-like	GO:0005085 GO:0005622 GO:0019031 GO:0019058 GO:0051056
15679	Cadherin 2, type 1, N-cadherin (neuronal)	GO:0005509 GO:0007156 GO:0016020 GO:0016021 GO:0016032
15691	Thrombospondin 4	GO:0005576, GO:0005509, GO:0007155
15709	C-type lectin A [Oplegnathus fasciatus]	GO:0005488
15756	Claudin 3A n=6 Tax=Euteleostei RepID=B5T1P3_EPICO	GO:0016020
15805	PREDICTED: protease (prosome, macropain) 26S subunit, ATPase 1-like n=1 Tax=Oryctolagus cuniculus RepID=UPI0001CE12C2	GO:0005524, GO:0016887
15809	Similar to p53-associated parkin-like cytoplasmic protein
15872	Novel protein similar to prothymosin, alpha
15875	Tumor protein p53 binding protein, 2-like
15877	Integrin, alpha 3b
15881	Caspase 3, apoptosis-related cysteine protease	GO:0004197, GO:0006508
15931	PREDICTED: serpin peptidase inhibitor, clade I (neuroserpin), member 1 n=5 Tax=Danio rerio RepID=UPI000175FF18
16026	Bone morphogenetic protein receptor, type 1bb	GO:0005524, GO:0004672, GO:0006468, GO:0004713
16027	CD151 molecule (Raph blood group)	GO:0016021
16035	Dynein, cytoplasmic 1, light intermediate chain 2	GO:0003774
16056	Similar to heat shock protein 40; K09502 DnaJ homolog subfamily A member 1
16058	CD164 molecule, sialomucin	GO:0016021, GO:0016032, GO:0019031, GO:0019058
16158	Cyclin-dependent kinase 2
16217	Tumor necrosis factor, alpha-induced protein 8-like protein 2 n=2 Tax=Salmo salar RepID=B9EPY1_SALSA
16249	Mitogen-activated protein kinase kinase 1 protein n=1 Tax=Danio rerio RepID=Q7ZTX6_DANRE	GO:0005524, GO:0004672, GO:0006468, GO:0004713
16255	NKRF repressing factor
16310	Mx type 2 n=2 Tax=Psetta maxima RepID=Q6GUK8_PSEMX	GO:0005525
16349	Claudin 7a n=3 Tax=Tetraodontidae RepID=Q6E5U4_TAKRU	GO:0000786 GO:0003677 GO:0005198 GO:0005634 GO:0005886 GO:0005923 GO:0007283 GO:0016020 GO:0016021 GO:0030054
16355	Protocadherin 1A2 n=3 Tax=Tetraodontidae RepID=A4KCG3_TAKRU	GO:0016020, GO:0005509, GO:0007156
16364	Interleukin 10 receptor, beta
16412	PREDICTED: similar to Ankyrin repeat and SOCS box protein 9 (ASB-9) n=1 Tax=Equus caballus RepID=UPI0001560955	GO:0007242
16506	Claudin-like protein ZF-A89 n=1 Tax=Salmo salar RepID=B5XCY5_SALSA	GO:0016020
16516	RAB22A, member RAS oncogene family n=3 Tax=Clupeocephala RepID=Q5U3U2_DANRE	GO:0005622, GO:0005525, GO:0007264, GO:0003924
16526	Mitogen-activated protein kinase 14a
16537	1-Cys peroxiredoxin (Fragment) n=1 Tax=Pseudopleuronectes americanus RepID=Q8AWH6_PSEAM
16590	B-cell lymphoma 6 protein n=3 Tax=Tetraodontidae RepID=Q5NRQ2_TAKRU	GO:0003676 GO:0005515 GO:0005622 GO:0005634 GO:0008270 GO:0016021 GO:0016032 GO:0046872
16595	Fanconi anemia, complementation group D2
16629	Fish virus induced TRIM protein (Fragment) n=1 Tax=Oncorhynchus mykiss RepID=C6S464_ONCMY
16637	MYC binding protein 2, E3 ubiquitin-protein ligase
16652	T-cell surface antigen CD2 n=1 Tax=Salmo salar RepID=B9EP15_SALSA
16654	Absent in melanoma 1-like
16680	Thrombin B chain variant 1 (Fragment) n=1 Tax=Oncorhynchus mykiss RepID=Q9DFD1_ONCMY	GO:0004252, GO:0006508
16744	Programmed cell death 6 interacting protein
16753	V-abl Abelson murine leukemia viral oncogene homolog 2 (EC:2,7,10,1); K08887 proto-oncogene tyrosine-protein kinase ABL2 [EC:2,7,10,2]
16771	PREDICTED: ankyrin repeat and SOCS box-containing protein 7 n=3 Tax=Euteleostomi RepID=UPI0000E2F34D	GO:0007242
16776	Caspase 3, apoptosis-related cysteine protease	GO:0004197, GO:0006508
16781	P450 (cytochrome) oxidoreductase	GO:0010181, GO:0016491, GO:0009055
16797	RAB11 family interacting protein 1 (class I)	GO:0043231, GO:0015031
16800	Nuclear factor of kappa light polypeptide gene enhancer in B-cells inhibitor-like 2
16802	Williams-Beuren syndrome chromosomal region 18 protein homolog n=1 Tax=Salmo salar RepID=B5XA66_SALSA
16831	Cytokine receptor family member b2
16846	Similar to melanoma-associated antigen
16849	Ankyrin repeat and SOCS box-containing 3	GO:0007242
16866	Multidrug resistance-associated protein 1 (ATP-binding cassette sub- family C member 1) (Leukotriene C(4) transporter) (LTC4 transporter). n=3 Tax=Danio rerio RepID=UPI0001A2D692
16872	B-cell translocation protein 1 n=2 Tax=Percomorpha RepID=B9V307_EPICO
16885	Latent transforming growth factor beta binding protein 3	GO:0016020, GO:0009986
16947	SLAM family member 8 n=3 Tax=Salmo salar RepID=B5X881_SALSA
16950	Cell growth regulator with EF hand domain protein 1-like
16976	Interleukin-1 receptor activated kinase 1 n=1 Tax=Siniperca chuatsi RepID=C5HG85_SINCH	GO:0045087 GO:0008063 GO:0006916 GO:0004872 GO:0005515
16990	Cdc42 effector protein (Rho GTPase binding) 3
16993	Endoplasmic reticulum aminopeptidase 2 [EC:3,4,11,-]
17004	BRCA1 interacting protein C-terminal helicase 1
17027	X-prolyl aminopeptidase (Aminopeptidase P) 1, soluble n=2 Tax=Danio rerio RepID=Q1JPW4_DANRE
17029	Calmodulin regulated spectrin-associated protein 1-like 1	GO:0005634, GO:0000786, GO:0003677, GO:0007283
17033	AlkB, alkylation repair homolog 3 (E. coli)
17037	Novel protein similar to vertebrate BRCA1 associated RING domain 1 (BARD1) n=1 Tax=Danio rerio RepID=B0UZD1_DANRE
17052	Calmodulin-alpha n=4 Tax=Coelomata RepID=C1BIJ2_OSMMO
17083	CD81 molecule	GO:0016021
17085	C1_1 domain containing protein	GO:0007242
17094	Leucine-rich repeats and immunoglobulin-like domains 3 n=1 Tax=Danio rerio RepID=UPI00015E445C
17153	BCL6 interacting corepressor-like
17161	PREDICTED: leukocyte cell-derived chemotaxin 2 n=1 Tax=Taeniopygia guttata RepID=UPI000194D20F
17162	Epidermal growth factor receptor pathway substrate 15-like 1
17166	Mitogen-activated protein kinase 8	GO:0005524, GO:0004672, GO:0006468, GO:0004713
17184	Dynein, axonemal, heavy chain 2-like; K10408 Dynein heavy chain, axonemal
17189	Breast cancer 2, early onset
17205	T-cell-specific surface glycoprotein CD28 n=4 Tax=Salmoninae RepID=B5X345_SALSA	GO:0031295 GO:0006959 GO:0008624 GO:0042102 GO:0046641 GO:0045768 GO:0002863 GO:0045086 GO:0045066
17208	Caspase 2, apoptosis-related cysteine protease	GO:0004197, GO:0006508
17214	Similar to esophageal cancer associated protein
17227	Similar to Proteasome-associated protein ECM29 homolog	GO:0008430
17237	Chemokine (C-C motif) 3 n=1 Tax=Anoplopoma fimbria RepID=C3KJQ6_ANOFI
17280	Similar to cellular apoptosis susceptibility protein	GO:0005634, GO:0005737, GO:0008262, GO:0008283
17285	Calmodulin regulated spectrin-associated protein 1-like 1	GO:0005634, GO:0000786, GO:0003677, GO:0007283
17330	Interleukin enhancer-binding factor 2 homolog n=9 Tax=Clupeocephala RepID=ILF2_DANRE
17337	Novel protein similar to vertebrate v-erb-a erythroblastic leukemia viral oncogene homolog 4 (Avian) (ERBB4) (Fragment) n=1 Tax=Danio rerio RepID=B8A696_DANRE	GO:0016020, GO:0005524, GO:0004714, GO:0007169, GO:0006468
17351	Stress-activated map kinase-interacting protein 1 n=3 Tax=Euteleostei RepID=C0H9V1_SALSA
17352	PREDICTED: ankyrin repeat and BTB (POZ) domain containing 1 n=1 Tax=Pan troglodytes RepID=UPI0000E1FF29
17416	Solute carrier family 3 (activators of dibasic and neutral amino acid transport), member 2
17460	Mucin apoprotein	GO:0016021, GO:0016032
17464	Similar to Protein 4,1; K06107 erythrocyte membrane protein band 4,1
17473	Apoptosis regulator Bcl-X [Osmerus mordax]	GO:0045087 GO:0045768
17492	Selenoprotein S n=2 Tax=Salmo salar RepID=B5X968_SALSA	GO:0030176, GO:0008430, GO:0006886
17517	Ankyrin repeat and SOCS box-containing protein 12a	GO:0007242
17558	Novel protein similar to vertebrate nucleoporin 153kDa (NUP153)
17566	Progressive ankylosis protein homolog B n=1 Tax=Danio rerio RepID=ANKHB_DANRE
17586	Immunoglobulin light chain [Psetta maxima]
17607	Erythrocyte membrane protein band 4.1	GO:0005856, GO:0003779, GO:0005198, GO:0008092, GO:0030866
17628	Arrestin domain containing 3 n=5 Tax=Clupeocephala RepID=Q1ECU3_DANRE
17648	Scavenger receptor class B, member 2	GO:0016020, GO:0007155
17649	Cyclin C, n=1 Tax=Canis lupus familiaris RepID=UPI0000EB2D06
17652	GATA zinc finger domain-containing protein 1 n=2 Tax=Salmo salar RepID=B9ENM8_SALSA
17658	DnaJ (Hsp40) homolog, subfamily C member 1
17679	Poliovirus receptor-related 3-like
17711	Diablo homolog, mitochondrial n=3 Tax=Anoplopoma fimbria RepID=C3KHN5_ANOFI	GO:0005739, GO:0005515, GO:0006917, GO:0006919
17740	Mitogen-activated protein kinase kinase kinase 7	GO:0004713, GO:0005524, GO:0006468, GO:0004672
17773	Colony stimulating factor 3 receptor (granulocyte)
17788	Tumor necrosis factor receptor superfamily member 14 n=1 Tax=Anoplopoma fimbria RepID=C3KGX1_ANOFI	GO:0004872
17789	Rho GTPase activating protein 12	GO:0005622, GO:0007165, GO:0016021, GO:0016032
17790	Collectin sub-family member 12
17849	Major histocompatibility class I receptor n=1 Tax=Sander vitreus RepID=Q95I96_9PERO	GO:0016020, GO:0042612, GO:0019882, GO:0006955
17855	Claudin 4 n=1 Tax=Osmerus mordax RepID=C1BIR1_OSMMO	GO:0016020
17857	Leukocyte elastase inhibitor n=2 Tax=Salmoninae RepID=B5X1Q8_SALSA
17869	Cathepsin O
17881	V-myb myeloblastosis viral oncogene homolog (avian)-like 1
17885	Claudin b n=1 Tax=Danio rerio RepID=Q90XR8_DANRE	GO:0016020
17893	Major histocompatibility complex (MHC) class Ib chain n=1 Tax=Paralichthys olivaceus RepID=Q75T63_PAROL
17916	Similar to DTTR431; K10061 C-type lectin superfamily 4, member G
17921	Tumor protein p53 binding protein, 2-like
17934	Cathepsin L (Fragment) n=2 Tax=Dictyocaulus viviparus RepID=Q8MTW5_DICVI	GO:0008234, GO:0006508
17948	Tumor suppressor candidate 3-like; K12669 oligosaccharyltransferase complex subunit gamma
17953	Calpain 3
17968	Cyclin D1	GO:0005634
17992	Rab protein n=1 Tax=Poeciliopsis lucida RepID=Q9I8A4_POELU
18017	Lymphocyte enhancer binding factor 1	GO:0005213 GO:0005576 GO:0007304 GO:0042600
18051	Immunoglobulin superfamily, member 6
18053	Alcohol dehydrogenase n=3 Tax=Euteleostei RepID=B5X3D4_SALSA
18064	Similar to B-cell lymphoma/leukaemia 11A extra long form	GO:0005622, GO:0008270
18089	PREDICTED: similar to galectin-3-binding protein-like n=2 Tax=Danio rerio RepID=UPI0000545844	GO:0005515
18100	PREDICTED: similar to Adapter protein CIKS (Connection to IKK and SAPK/JNK) (TRAF3-interacting protein 2) (Nuclear factor NF-kappa-B activator 1) (ACT1) n=1 Tax=Danio rerio RepID=UPI0000F1F270
18117	Fibrinogen-like 2-like	GO:0005102, GO:0007165
18132	PREDICTED: cathepsin D n=1 Tax=Oryctolagus cuniculus RepID=UPI0001CE3081	GO:0004190, GO:0006508
18149	Natural resistance-associated macrophage protein n=3 Tax=Percomorpha RepID=Q52V23_PAROL
18193	Death-associated protein kinase 3 n=3 Tax=Clupeocephala RepID=C0H9A6_SALSA
18197	PREDICTED: similar to Ankyrin repeat and SOCS box-containing protein 13 n=1 Tax=Monodelphis domestica RepID=UPI0000F2E444
18213	Skin mucus antibacterial l-amino acid oxidase n=1 Tax=Sebastes schlegelii RepID=A1IGW6_SEBSC	GO:0009055, GO:0016491
18237	Fc fragment of IgG, high affinity Ia, receptor (CD64)-like
18286	SplA/ryanodine receptor domain and SOCS box containing 4	GO:0007242
18288	Death-associated protein kinase 3 n=3 Tax=Clupeocephala RepID=C0H9A6_SALSA
18310	Proteasome (prosome, macropain) 26S subunit, non-ATPase, 2	GO:0005783, GO:0016021, GO:0006886
18334	CD99 Molecule	GO:0016021, GO:0016032, GO:0005576, GO:0050840, GO:0046872
18419	Claudin 10	GO:0016020
18473	14 kDa apolipoprotein (Fragment) n=1 Tax=Epinephelus coioides RepID=B9V2X5_EPICO
18482	Aspartyl aminopeptidase	GO:0005773, GO:0004177, GO:0008270, GO:0006508
18509	Apoptosis regulator BAX, membrane protein (BCL2-associated)
18511	[V] COG0842 ABC-type multidrug transport system, permease component	GO:0016020, GO:0019031, GO:0019058
18564	Interferon-inducible protein Gig2-like
18567	Integrin-linked protein kinase n=3 Tax=Clupeocephala RepID=Q6PHD6_DANRE	GO:0004713, GO:0005524, GO:0006468
18611	Heat shock transcription factor 1	GO:0005634, GO:0003677, GO:0003700, GO:0006355
18623	Mitogen-activated protein kinase 8 n=1 Tax=Monopterus albus RepID=A7L4D7_MONAL	GO:0005524, GO:0004672, GO:0006468, GO:0004713
18631	Cyclin D2
18671	Proteasome (prosome, macropain) 26S subunit, ATPase, 4
18701	Ankyrin repeat domain-containing protein 13D n=1 Tax=Salmo salar RepID=C0H8T0_SALSA
18744	Microglobulin beta 2 n=1 Tax=Psetta maxima RepID=A0EZS5_PSEMX
18761	Similar to Fc fragment of IgG binding protein
18764	Adaptor-related protein complex 1, mu 1 subunit
18810	Glutathione S-transferase, C-terminal domain containing
18857	Chemokine (C-X-C motif) receptor 3	GO:0016021, GO:0007186
18873	B-cell receptor-associated protein 31	GO:0005783, GO:0016021, GO:0006886
18896	Suppressor of cytokine signaling 9 n=1 Tax=Oryzias latipes RepID=B1NJG9_ORYLA	GO:0005515, GO:0007242
18907	Death inducer-obliterator 1
18927	PREDICTED: calmodulin 2-like n=1 Tax=Oryctolagus cuniculus RepID=UPI0001CE21A5
18974	Ankyrin repeat domain 6 n=5 Tax=Danio rerio RepID=Q5RIL5_DANRE
19025	Ankyrin repeat domain 10b
19032	Interleukin 12 receptor beta 2,b n=1 Tax=Danio rerio RepID=A8WHA9_DANRE
19035	Plectin domain containing protein
19066	Chemokine CCL-C11b n=1 Tax=Danio rerio RepID=A9ZPF3_DANRE	GO:0005576, GO:0008009, GO:0006955
19195	Alanyl (membrane) aminopeptidase
19196	Platelet-derived growth factor receptor alpha-like	GO:0004713, GO:0005524, GO:0006468
19252	GRB2-associated binding protein 1
19261	Similar to integrin alpha chain, alpha 6
19269	BCL2-related ovarian killer protein	GO:0042981
19272	Tissue inhibitor of metalloproteinase-2a n=2 Tax=Percomorpha RepID=Q4W888_ORYLA	GO:0005578, GO:0008191
19284	AHA2, activator of heat shock 90kDa protein ATPase homolog 2 (yeast)
19297	Glycogen synthase kinase 3 alpha	GO:0005524, GO:0004672, GO:0006468, GO:0004713
19303	Calreticulin, like 2 n=3 Tax=Danio rerio RepID=A9C3S5_DANRE	GO:0005509 GO:0005783 GO:0006457 GO:0016021 GO:0016032 GO:0051082
19304	SMT3 suppressor of mif two 3 homolog 2 (S, cerevisiae)
19309	Cyclin-dependent kinase 2
19340	Adaptor-related protein complex 4, epsilon 1 subunit	GO:0030117, GO:0005515, GO:0006886, GO:0016192GO:0019028, GO:0000119, GO:0016455, GO:0006357
19344	V-raf murine sarcoma viral oncogene homolog B1
19363	Interferon regulatory factor 8
19368	Src homology 2 domain containing E
19420	Mannan-binding lectin serine protease 1-like	GO:0004252, GO:0006508
19422	Novel protein similar to human and mouse leishmanolysin-like (metallopeptidase M8 family) (LMLN); K13539 leishmanolysin-like peptidase [EC:3,4,24,-]
19458	B-cell CLL/lymphoma 11A
19470	Helical cytokine receptor CRFB7 n=1 Tax=Tetraodon nigroviridis RepID=Q7ZSZ7_TETNG
19477	Presenilin-2 n=1 Tax=Salmo salar RepID=B5X1U6_SALSA	GO:0016021, GO:0007242
19492	Fanconi anemia, complementation group G-like
19509	PREDICTED: calmodulin-regulated spectrin-associated protein 3-like [Ailuropoda melanoleuca]
19524	Prothymosin domain containing protein
19528	SH3-domain GRB2-like 2
19549	Cathepsin S	GO:0008234, GO:0006508
19584	V-erb-a erythroblastic leukemia viral oncogene homolog 4 (avian)
19713	Sema domain, immunoglobulin domain (Ig), short basic domain, secreted, (semaphorin) 3F
19714	Integrin-linked protein kinase n=1 Tax=Salmo salar RepID=B5X1Y0_SALSA	GO:0004713, GO:0005524, GO:0006468, GO:0004672
19723	Apoptotic peptidase activating factor 1	GO:0005622, GO:0005515, GO:0042981, GO:0005524, GO:0006915
19732	Cyclin-dependent kinase 10 [EC:2,7,11,22]
19757	RAB3 GTPase-activating protein catalytic subunit n=1 Tax=Danio rerio RepID=RB3GP_DANRE
19758	Solute carrier family 11 (proton-coupled divalent metal ion transporters), member 2	GO:0016020, GO:0005215, GO:0006810
19778	X-prolyl aminopeptidase (aminopeptidase P) 2, soluble
19811	Transforming growth factor-beta-induced protein ig-h3 n=1 Tax=Salmo salar RepID=UPI000181D91B
19851	Fibrinogen-like protein 1 n=1 Tax=Osmerus mordax RepID=C1BL91_OSMMO	GO:0005102, GO:0007165
19919	Tissue_fac domain containing protein	GO:0016021, GO:0007596
19928	Interleukin 1 receptor accessory protein-like 2
19939	PREDICTED: similar to Ankyrin repeat and SOCS box protein 9 (ASB-9) n=1 Tax=Equus caballus RepID=UPI0001560955	GO:0007242
19945	DnaJ (Hsp40) homolog, subfamily B member 6 n=1 Tax=Salmo salar RepID=B5X2N2_SALSA
19976	Rab11 family-interacting protein 3/4	GO:0043231, GO:0015031, GO:0016459, GO:0003774, GO:0016021
20035	Tumor suppressor candidate 3 n=8 Tax=Euteleostomi RepID=Q503W5_DANRE
20049	Fibrinogen alpha (Fragment) n=1 Tax=Xenopus laevis RepID=Q801E3_XENLA
20060	Proteasome subunit beta type n=10 Tax=Clupeocephala RepID=A8E7N8_DANRE	GO:0005839, GO:0004298, GO:0051603
20095	Clathrin light chain A n=2 Tax=Salmo salar RepID=B5X377_SALSA
20112	Fanconi anemia, complementation group C	GO:0006281
20201	Similar to Src-related kinase lacking C-terminal regulatory tyrosine and N-terminal myristylation sites	GO:0004713, GO:0005524, GO:0006468, GO:0004672
20220	Novel protein similar to vertebrate family with sequence similarity 19 (Chemokine (C-C motif)-like), member A4 (FAM19A4) n=3 Tax=Danio rerio RepID=B0R1F7_DANRE
20239	C-type lectin domain family 17, member A	GO:0005488
20240	B-cell CLL/lymphoma 9-like protein n=3 Tax=Danio rerio RepID=BCL9L_DANRE	GO:0000119, GO:0016455, GO:0006357
20242	Myeloid/lymphoid or mixed-lineage leukemia 3a
20249	Proteasome subunit beta type n=2 Tax=Clupeocephala RepID=Q6DHI9_DANRE	GO:0005839, GO:0004298, GO:0051603
20286	Proteasome (prosome, macropain) 26S subunit, non-ATPase, 1	GO:0005634, GO:0000786, GO:0003677, GO:0007283
20335	Connexin domain containing protein
20352	Heat shock protein family, alpha-crystallin-related, b7
20395	Cullin 2 n=5 Tax=Euteleostomi RepID=UPI0000ECCBA6	GO:0031461, GO:0031625, GO:0006511
20397	SH3-domain GRB2-like 2
20408	T-cell receptor beta chain V region
20417	Autophagy related 7
20449	Mitogen-activated protein kinase kinase kinase 3
20483	Novel protein similar to vertebrate BRCA1 associated RING domain 1 (BARD1) n=1 Tax=Danio rerio RepID=B0UZD1_DANRE
20505	Novel protein similar to vertebrate mitogen-activated protein kinase-activated protein kinase family n=3 Tax=Clupeocephala RepID=Q6IQ84_DANRE
20558	Novel protein similar to vertebrate cadherin 18, type 2 (CDH18, zgc:153531) n=1 Tax=Danio rerio RepID=B0S5D7_DANRE	GO:0016020, GO:0005509, GO:0007156
20562	PREDICTED: ankyrin repeat and sterile alpha motif domain containing 6 n=2 Tax=Cetartiodactyla RepID=UPI00017F01F2
20571	Transcription factor GATA-2 n=1 Tax=Oryzias latipes RepID=Q5KST7_ORYLA
20572	RAB6, member RAS oncogene family	GO:0005622, GO:0005525, GO:0007264, GO:0005634, GO:0005737
20640	Cullin 4A	GO:0031461, GO:0031625, GO:0006511
20644	Proteasome (prosome, macropain) 26S subunit, non-ATPase, 14
20666	PREDICTED: similar to ankyrin repeat domain 28 n=1 Tax=Ciona intestinalis RepID=UPI000180CBBE
20668	Fibroblast growth factor 8 b	GO:0008083
20671	Selenoprotein T n=19 Tax=Tetrapoda RepID=SELT_HUMAN
20674	Calreticulin n=2 Tax=Echinococcus granulosus RepID=A5YTY7_ECHGR	GO:0005509
20675	Cadherin, EGF LAG seven-pass G-type receptor 2 (flamingo homolog, Drosophila)	GO:0016020, GO:0004930, GO:0007186, GO:0007218, GO:0016021, GO:0016032
20737	Arrestin domain containing 3 n=5 Tax=Clupeocephala RepID=Q1ECU3_DANRE
20745	Insulin-like growth factor binding protein 5 n=2 Tax=Salmoninae RepID=Q3HNB1_ONCMY
20746	PREDICTED: NCK adaptor protein 1-like [Danio rerio]	GO:0042110 GO:0050852 GO:0042102
20752	Mitogen-activated protein kinase 8B-like	GO:0005524, GO:0004672, GO:0006468
20755	RAB40c, member RAS oncogene family	GO:0007242
20786	Src kinase-associated phosphoprotein 1 n=2 Tax=Takifugu rubripes RepID=SKAP1_TAKRU
20819	Mitogen-activated protein kinase kinase kinase 7 n=1 Tax=Salmo salar RepID=C0H8V1_SALSA	GO:0005524, GO:0004672, GO:0006468, GO:0004713
20827	SUMO1/sentrin/SMT3 specific peptidase 3b	GO:0008234, GO:0006508
20831	BCL2-associated X protein	GO:0042981
20837	Proteasome activator complex subunit 2 n=1 Tax=Osmerus mordax RepID=C1BJJ0_OSMMO	GO:0008537, GO:0008538
20857	Apoptosis inhibitor 5 [Salmo salar]
20875	Deleted in liver cancer 1-like
20880	Vascular endothelial growth factor n=4 Tax=Notothenioidei RepID=D3XLB1_PSEGE
20942	Ankyrin 3
20962	Hepatitis_core domain containing protein	GO:0005198, GO:0009405
20965	Similar to DEAD box polypeptide 24
20989	Chemokine (C-C motif) receptor 1-like	GO:0016021, GO:0007186
21004	Glucosaminyl transferase 3, mucin type-like	GO:0016020, GO:0008375
21006	RAB6a, member RAS oncogene family	GO:0005622, GO:0005525, GO:0007264, GO:0005634, GO:0005737
21013	PREDICTED: similar to src-family tyrosine kinase SCK n=1 Tax=Danio rerio RepID=UPI0001760C41	GO:0004713, GO:0005524, GO:0006468
21021	RAB6A, member RAS oncogene family	GO:0005622, GO:0005525, GO:0007264, GO:0005634, GO:0005737
21026	Mucosa associated lymphoid tissue lymphoma translocation gene 1
21068	RAB8b, member RAS oncogene family	GO:0005622, GO:0005525, GO:0007264
21100	Tnf receptor-associated factor 2
21123	Similar to cadherin E	GO:0016020, GO:0005509, GO:0007156, GO:0005634, GO:0003677, GO:0006338
21137	Trypsin multi-domain protein
21170	anthrax toxin receptor 1-like	GO:0016021, GO:0004872
21222	Peroxiredoxin n=1 Tax=Ascaris suum RepID=PRDX_ASCSU	GO:0016209, GO:0016491
21290	Novel immune-type receptor 17 n=1 Tax=Dicentrarchus labrax RepID=D2WLA1_DICLA
21297	stn_TNFRSF12A domain containing protein
21301	C-src tyrosine kinase	GO:0004713, GO:0005524, GO:0006468, GO:0005515, GO:0004672
21318	Lipopolysaccharide-induced tumor necrosis factor-alpha factor homolog n=2 Tax=Anoplopoma fimbria RepID=C3KJK3_ANOFI
21401	Cyclin-dependent kinase inhibitor 3
21412	Integrin, alpha 10
21465	Rho guanine nucleotide exchange factor (GEF) 15	GO:0005622, GO:0005089, GO:0035023
21484	Rho GTPase activating protein 18
21491	Similar to cathepsin L
21495	PREDICTED: similar to macrophage erythroblast attacher (predicted) n=1 Tax=Canis lupus familiaris RepID=UPI00005A055B
21515	Signal transducer and activator of transcription 1 n=2 Tax=Perciformes RepID=A0T2M6_9PERC	GO:0003700 GO:0004871 GO:0005509 GO:0005515 GO:0005634 GO:0006351 GO:0006355 GO:0007165 GO:0016021 GO:0016032
21520	Caspase 8, apoptosis-related cysteine protease	GO:0005515, GO:0042981
21521	DLA class II histocompatibility antigen, DR-1 beta chain n=1 Tax=Anoplopoma fimbria RepID=C3KI99_ANOFI
21528	Transferrin receptor 1b-like
21574	Fibronectin leucine rich transmembrane protein 2
21579	Similar to Presenilin associated, rhomboid-like
21583	Ankyrin repeat and MYND domain containing 2a
21586	Ras association domain-containing protein 6 n=1 Tax=Anoplopoma fimbria RepID=C3KK59_ANOFI	GO:0007165
21630	Protein kinase, interferon-inducible double stranded RNA dependent activator
21674	Heat shock protein family, alpha-crystallin-related, b7
21694	Calpain 3
21721	Mitogen-activated protein kinase 1 n=30 Tax=Euteleostomi RepID=MK01_HUMAN	GO:0000165 GO:0000166 GO:0000186 GO:0000187 GO:0000189 GO:0001784 GO:0002224 GO:0002755 GO:0002756 GO:0003677 GO:0004672 GO:0004674 GO:0004707 GO:0004713 GO:0005515 GO:0005524 GO:0005625 GO:0005626 GO:0005634 GO:0005654 GO:0005737 GO:0005829 GO:0006350 GO:0006351 GO:0006355 GO:0006468 GO:0006917 GO:0006935 GO:0006950 GO:0006974 GO:0007049 GO:0007165 GO:0007173 GO:0007264 GO:0007265 GO:0007268 GO:…
21727	Nuclear factor of kappa B inhibitor-interacting Ras-like protein 2 n=2 Tax=Danio rerio RepID=KBRS2_DANRE	GO:0005622, GO:0005525, GO:0007264
21774	SCO-spondin n=1 Tax=Tetraodon nigroviridis RepID=B3LF40_TETNG
21831	Dynein, axonemal, heavy chain 10 n=1 Tax=Mus musculus RepID=UPI0001553AF5
21848	Tumor necrosis factor receptor-1 n=1 Tax=Paralichthys olivaceus RepID=Q800K8_PAROL	GO:0004872
21938	RAB3a member RAS oncogene family	GO:0005622, GO:0005525, GO:0007264
21965	RAB4b member RAS oncogene family	GO:0005622, GO:0005525, GO:0007264, GO:0005634, GO:0005737
21970	Death-associated protein kinase
21977	Feline leukemia virus subgroup C receptor-related protein 1 (Feline leukemia virus subgroup C receptor) (hFLVCR). n=2 Tax=Gallus gallus RepID=UPI0000ECC7EA
21988	Matrix metalloproteinase 20-like
22018	Peroxisome proliferator-activated receptor alpha n=1 Tax=Rachycentron canadum RepID=B6A8R7_9PERC	GO:0005634, GO:0003707, GO:0003700, GO:0006355,
22049	MAP2_projctn domain containing protein
22074	Cell growth regulator with EF hand domain protein 1-like
22090	PREDICTED: similar to Pannexin-3 n=1 Tax=Danio rerio RepID=UPI0000F1F1E4	GO:0005576, GO:0050840
22103	Similar to fibronectin type III domain containing 1
22119	Peptidoglycan recognition protein n=1 Tax=Salmo salar RepID=B5XFA3_SALSA	GO:0008745, GO:0009253
22127	Programmed cell death 11
22130	Programmed cell death 10 n=40 Tax=Euteleostomi RepID=PDC10_HUMAN
22133	Chemokine (C-C motif) receptor 3 n=1 Tax=Paralichthys olivaceus RepID=Q76LC0_PAROL	GO:0016021, GO:0007186
22149	Williams-Beuren syndrome chromosomal region 16 protein homolog n=1 Tax=Salmo salar RepID=B5X3R9_SALSA
22190	Cytokine inducible SH2-containing protein n=1 Tax=Gasterosteus aculeatus RepID=A9LDR8_GASAC	GO:0005515, GO:0007242
22191	Calmodulin regulated spectrin-associated protein 1b
22246	SOCS_box domain containing protein	GO:0007242
22247	PREDICTED: similar to SAM domain and HD domain-containing protein 1 (Dendritic cell-derived IFNG-induced protein) (DCIP) (Monocyte protein 5) (MOP-5) n=1 Tax=Sus scrofa RepID=UPI00017EFE76
22260	Fibrinogen-like 2-like	GO:0005102, GO:0007165
22274	Pannexin 1
22282	BCL2-associated athanogene 4	GO:0005515, GO:0006915
22301	Similar to Cytokine like 1
22305	Chromosome 9 open reading frame 3
22312	Similar to ras homolog gene family, member C
22334	MAP7 domain containing protein
22347	T-complex protein 1 subunit delta n=3 Tax=Euteleostei RepID=TCPD_TAKRU	GO:0005524, GO:0005515, GO:0044267
22362	Williams-Beuren syndrome chromosomal region 27 protein n=1 Tax=Anoplopoma fimbria RepID=C3KH56_ANOFI
22370	Rho guanine nucleotide exchange factor (GEF) 1
22380	Connexin 32,3-like
22404	Ankyrin repeat and SOCS box-containing 2a	GO:0007242
22417	Immunoglobulin superfamily, member 6
22455	Transforming growth factor-beta n=1 Tax=Morone chrysops x Morone saxatilis RepID=Q9PWA9_MORCS	GO:0008083, GO:0040007
22521	Tumor necrosis factor receptor superfamily, member 21	GO:0004872
22544	Ankyrin repeat domain-containing protein 34B n=2 Tax=Xenopus RepID=AN34B_XENLA
22559	stn_TNFRSF12A domain containing protein
22572	Similar to Src-related kinase lacking C-terminal regulatory tyrosine and N-terminal myristylation sites	GO:0004713, GO:0005524, GO:0006468, GO:0004672
22581	Cytokine receptor-like factor 3 n=1 Tax=Salmo salar RepID=C0H9W8_SALSA
22616	Traf3ip2 protein (Fragment) n=5 Tax=Mammalia RepID=Q6IR26_MOUSE
22639	T-cell lymphoma invasion and metastasis 2-like
22648	Macrophage stimulating 1 receptor (C-met-related tyrosine kinase) n=1 Tax=Xenopus (Silurana) tropicalis RepID=Q66IM4_XENTR
22649	Low density lipoprotein receptor-related protein associated protein 1	GO:0045095
22681	Mixed-lineage leukemia-like protein (Fragment) n=1 Tax=Bothus podas RepID=B8QPN6_BOTPO
22748	Absent in melanoma 1
22751	PREDICTED: similar to Casitas B-lineage lymphoma b isoform 3 n=1 Tax=Canis lupus familiaris RepID=UPI00005A5576
22756	MHC class II beta antigen n=1 Tax=Psetta maxima RepID=Q52I82_PSEMX
22762	Activated CDC42 kinase 1 (EC 2,7,10,2) (ACK-1) (Tyrosine kinase non- receptor protein 2), n=1 Tax=Xenopus (Silurana) tropicalis RepID=UPI000069EADB
22857	PREDICTED: similar to RAB1A, member RAS oncogene family n=1 Tax=Ornithorhynchus anatinus RepID=UPI000155D08E	GO:0005622, GO:0005525, GO:0007264
22863	Insulin-like growth factor binding protein 2b
22905	PREDICTED: similar to src-family tyrosine kinase SCK n=1 Tax=Danio rerio RepID=UPI0001760C41	GO:0004713, GO:0005524, GO:0006468
22922	Interleukin 1 receptor-like
22964	PREDICTED: similar to ferritin n=2 Tax=Hydra magnipapillata RepID=UPI0001926350	GO:0008199, GO:0006879
22979	Myeloblastosis oncogene	GO:0046983
23011	Proteasome (prosome, macropain) 26S subunit, non-ATPase, 3	GO:0000502, GO:0030234, GO:0042176
23033	Similar to programmed cell death ligand 1
23041	CC chemokine receptor type 7
23081	Interferon regulatory factor 7 n=1 Tax=Channa argus RepID=A0T070_9PERC
23175	Heat shock protein HSP 90-beta n=14 Tax=Euteleostomi RepID=HS90B_DANRE	GO:0000166 GO:0000786 GO:0003677 GO:0005515 GO:0005524 GO:0005634 GO:0005737 GO:0006457 GO:0006950 GO:0007283 GO:0051082
23211	Prostaglandin-endoperoxide synthase 1 (prostaglandin G/H synthase and cyclooxygenase)	GO:0020037, GO:0004601, GO:0006979
23231	Novel immune-type receptor 24 isoform 1 n=1 Tax=Oryzias latipes RepID=B3TZB0_ORYLA
23249	Suppressor of cytokine signaling 3a n=1 Tax=Gasterosteus aculeatus RepID=B1NJH0_GASAC	GO:0005515
23255	Osteosarcoma amplified 9, endoplasmic reticulum lectin
23257	PREDICTED: similar to Wu:fc30a11 protein n=1 Tax=Strongylocentrotus purpuratus RepID=UPI0000E47F1F	GO:0030117, GO:0005515, GO:0006886, GO:0016192
23265	RAB3D, member RAS oncogene family, b	GO:0005622, GO:0005525, GO:0007264
23272	B-cell CLL/lymphoma 6, member B-like	GO:0016021, GO:0016032
23281	Thyroid hormone receptor interactor 10	GO:0000786 GO:0003677 GO:0005634 GO:0005737 GO:0005764 GO:0005856 GO:0005886 GO:0005938 GO:0006897 GO:0007283 GO:0008289 GO:0016020 GO:0019028 GO:0044423
23303	heat shock protein 90; K04079 molecular chaperone HtpG
23327	Dynein, axonemal, heavy chain 1 n=2 Tax=Danio rerio RepID=UPI0001A2C0F9	GO:0030286, GO:0003777, GO:0007018
23378	Caveolin-2 n=1 Tax=Takifugu rubripes RepID=CAV2_TAKRU
23410	Claudin 27a n=2 Tax=Takifugu rubripes RepID=Q6E5Q6_TAKRU	GO:0016020
23441	Similar to ankyrin repeat domain 2
23472	MAP1 light chain 3-like protein 2 n=1 Tax=Danio rerio RepID=Q7ZWC0_DANRE
23476	Sema domain, immunoglobulin domain (Ig), transmembrane domain (TM) and short cytoplasmic domain, (semaphorin) 4D	GO:0016020
23497	Calcineurin subunit B type 1 n=29 Tax=Deuterostomia RepID=CANB1_HUMAN
23505	PREDICTED: similar to mannose receptor n=1 Tax=Ciona intestinalis RepID=UPI000180B4BA
23544	Ras suppressor protein 1 (Rsu-1) (RSP-1), n=1 Tax=Gallus gallus RepID=UPI0000ECCC23
23577	Cell adhesion molecule 2a
23608	Claudin 31 n=1 Tax=Salmo salar RepID=B1H3P8_SALSA	GO:0016020
23655	Calpain 7	GO:0005622, GO:0004198, GO:0006508
23658	[V] COG1132 ABC-type multidrug transport system, ATPase and permease components	GO:0005524, GO:0016887
23669	Cullin 5 isoform 2 n=1 Tax=Mus musculus RepID=UPI0001A595D2	GO:0031461, GO:0031625, GO:0006511
23677	Myeloid ecotropic viral integration site 1 homolog 2 (Mouse), isoform CRA_i n=6 Tax=Euteleostomi RepID=B3KPQ6_HUMAN	GO:0005634, GO:0003677, GO:0045449, GO:0043565, GO:0003700, GO:0006355
23691	Novel immunoglobulin V-set domain containing protein-like
23708	Ankyrin repeat domain 13C
23731	Skin mucus lectin n=1 Tax=Nuchequula nuchalis RepID=Q4LE01_9PERO
23850	Trypsin n=1 Tax=Paranotothenia magellanica RepID=Q92099_PARMG	GO:0004252, GO:0006508
23905	PREDICTED: similar to Aminopeptidase puromycin sensitive n=1 Tax=Strongylocentrotus purpuratus RepID=UPI0000E49A56	GO:0008237, GO:0008270
23910	Synergin, gamma
23940	Apolipoprotein E (Fragment) n=1 Tax=Psetta maxima RepID=Q9PT73_PSEMX
23974	Claudin 12 n=3 Tax=Tetraodontidae RepID=Q6E5U1_TAKRU	GO:0016020
23977	Similar to P-selectin glycoprotein ligand
23979	Fibroblast growth factor receptor 1 IIIb VT+ isoform n=8 Tax=Oryzias latipes RepID=A4F228_ORYLA	GO:0000166 GO:0004672 GO:0004713 GO:0004872 GO:0005007 GO:0005515 GO:0005524 GO:0006468 GO:0008284 GO:0008543 GO:0016020 GO:0016021 GO:0016301 GO:0016310 GO:0016740
24006	Ras-like protein Rhogb (Fragment) n=2 Tax=Danio rerio RepID=Q52WY6_DANRE	GO:0005622, GO:0005525, GO:0007264
24027	PREDICTED: similar to Immunoglobin superfamily, member 21 n=1 Tax=Ornithorhynchus anatinus RepID=UPI00015548EF
24086	Suppressor of cytokine signaling 8 n=1 Tax=Gasterosteus aculeatus RepID=B0L6U7_GASAC	GO:0007242
24100	V-ral simian leukemia viral oncogene homolog A (ras related)
24112	Novel immune-type receptor 17 n=1 Tax=Dicentrarchus labrax RepID=D2WLA1_DICLA
24117	Myeloid/lymphoid or mixed-lineage leukemia (trithorax homolog, Drosophila)	GO:0016020
24134	Stress-associated endoplasmic reticulum protein 1 n=9 Tax=Coelomata RepID=C1BPB8_9MAXI
24146	Clusterin	GO:0008219
24166	Similar to AKT3 protein kinase; K04456 RAC serine/threonine-protein kinase [EC:2,7,11,1]
24229	Receptor (TNFRSF)-interacting serine-threonine kinase 1	GO:0005515, GO:0007165
24348	Insulin-like growth factor binding protein 1a
24379	Ankyrin repeat domain 12
24380	Death inducer-obliterator 1
24381	Nuclear factor of activated T-cells 5, tonicity-responsive	GO:0000119 GO:0006357 GO:0016021 GO:0016032 GO:0016455 GO:0046872
24383	Clathrin, light polypeptide-like
24385	WD repeat and SOCS box-containing protein 1 n=3 Tax=Tetraodontidae RepID=WSB1_TAKRU
24421	SLAM family member 8 n=1 Tax=Salmo salar RepID=B5XGJ4_SALSA
24430	MAP65_ASE1 domain containing protein
24453	Prostaglandin E synthase
24482	Myeloid/lymphoid or mixed-lineage leukemia (trithorax homolog, Drosophila)	GO:0016020
24524	Peroxiredoxin 6 n=2 Tax=Salmoninae RepID=B5X9Q1_SALSA	GO:0016209, GO:0016491
24541	Mitogen-activated protein kinase kinase kinase kinase 5	GO:0005083
24555	Tax1 (Human T-cell leukemia virus type I) binding protein 3 (Fragment) n=5 Tax=Xenopus RepID=Q28D46_XENTR	GO:0005515
24599	Inhibitor of kappa light polypeptide gene enhancer in B-cells, kinase gamma [Gasterosteus aculeatus]
24632	Adaptor-related protein complex 1, sigma 3 subunit	GO:0030131, GO:0005515, GO:0006886, GO:0016192
24644	PREDICTED: c1q-related factor-like [Ailuropoda melanoleuca]
24682	PREDICTED: heat shock cognate 71 kDa protein-like n=1 Tax=Saccoglossus kowalevskii RepID=UPI0001CB9DAD
24700	Fanconi anemia, complementation group I
24709	V-myb myeloblastosis viral oncogene homolog (avian)
24713	Multidrug resistance-associated protein-like (Fragment) n=1 Tax=Psetta maxima RepID=B8K248_PSEMX
24714	NCK-associated protein 1
24740	Ankyrin repeat domain 26
24756	Biogenesis of lysosome-related organelles complex-1 subunit 2 n=1 Tax=Osmerus mordax RepID=C1BLD5_OSMMO
24769	SMT3 suppressor of mif two 3 homolog 2 (S, cerevisiae)
24817	Cyclin-dependent kinase 7
24820	Ferritin n=3 Tax=Protacanthopterygii RepID=C1BLK8_OSMMO	GO:0008199, GO:0006879
24901	RAB32a, member RAS oncogene family
24923	Breast carcinoma amplified sequence 3 n=2 Tax=Danio rerio RepID=Q6PGV4_DANRE
24931	RAP1B, member of RAS oncogene family	GO:0005622, GO:0005525, GO:0007264
24967	p53 and DNA damage-regulated protein 1 n=2 Tax=Oncorhynchus mykiss RepID=C1BGA5_ONCMY
25014	Cadherin 18, type 2
25066	Platelet derived growth factor alpha b	GO:0016020, GO:0008083
25070	MYC-associated factor X n=1 Tax=Danio rerio RepID=Q5SPG4_DANRE
25076	Cullin-5 n=29 Tax=Euteleostomi RepID=CUL5_HUMAN	GO:0031461, GO:0031625, GO:0006511
25085	Pancreatic elastase I [EC:3,4,21,36]
25094	Interleukin-13 receptor alpha-2 chain n=1 Tax=Salmo salar RepID=B5X2U2_SALSA
25129	RAP1B, member of RAS oncogene family	GO:0005622, GO:0005525, GO:0007264
25159	Mitogen-activated protein kinase 3 n=1 Tax=Salmo salar RepID=C0H802_SALSA	GO:0005524, GO:0004672, GO:0006468
25161	CD20 domain containing protein	GO:0016021, GO:0004872, GO:0007165
25195	Ferritin n=3 Tax=Protacanthopterygii RepID=C1BLK8_OSMMO	GO:0008199, GO:0006879
25248	Similar to melanoma inhibitory activity 3
25264	DAXX domain containing protein	GO:0016021 GO:0016032
25266	MAP kinase-activated protein kinase 3 n=1 Tax=Salmo salar RepID=B5XF28_SALSA	GO:0005524, GO:0004672, GO:0006468, GO:0004713
25282	Annexin 4 n=2 Tax=Cyprinidae RepID=Q804G7_DANRE
25284	Ras GTPase activating protein SH3 domain-binding protein 2-like
25313	Cullin 2	GO:0031461, GO:0031625, GO:0006511
25323	MAP/microtubule affinity-regulating kinase 3-like	GO:0005524, GO:0004674, GO:0006468
25327	Similar to C-type lectin superfamily 4, member G; K10061 C-type lectin superfamily 4, member G
25357	Mitogen-activated protein kinase 8B-like	GO:0005524, GO:0004672, GO:0006468
25375	TNF superfamily member 13b n=2 Tax=Salmoninae RepID=Q2I7F7_ONCMY
25384	Tax1 (Human T-cell leukemia virus type I) binding protein 3 (Fragment) n=5 Tax=Xenopus RepID=Q28D46_XENTR	GO:0005515
25388	Adaptor-related protein complex 1, sigma 1 subunit	GO:0030131, GO:0005515, GO:0006886, GO:0016192
25461	Similar to B-cell CLL/lymphoma 7A
25521	LysM and putative peptidoglycan-binding domain-containing protein 3 n=2 Tax=Danio rerio RepID=LYSM3_DANRE
25532	MAP kinase kinase 4B n=3 Tax=Danio rerio RepID=A4UU31_DANRE	GO:0005524, GO:0004672, GO:0006468, GO:0004713
25554	Cytochrome P450-like; K07417 cytochrome P450, family 2, subfamily G	GO:0009055, GO:0020037, GO:0005506, GO:0004497
25637	BCL2/adenovirus E1B 19kDa interacting protein 2
25639	Cathepsin L1 light chain n=9 Tax=Murinae RepID=CATL1_MOUSE	GO:0004177 GO:0004197 GO:0005515 GO:0005625 GO:0005730 GO:0005737 GO:0005764 GO:0005773 GO:0005902 GO:0006508 GO:0007154 GO:0007283 GO:0008233 GO:0008234 GO:0008584 GO:0009267 GO:0009749 GO:0009897 GO:0010259 GO:0014070 GO:0016787 GO:0021675 GO:0030141 GO:0030984 GO:0032403 GO:0034698 GO:0042277 GO:0042393 GO:0043005 GO:0043204 GO:0045177 GO:0046697 GO:0048102 GO:0048863 GO:0051384 GO:0051789 GO:…
25689	Cyclin F
25728	Similar to cadherin 2, type 1 preproprotein; K06736 cadherin 2, type 1, N-cadherin	GO:0016020, GO:0005509, GO:0007156
25767	Heat shock protein 4 n=3 Tax=Cyprinidae RepID=Q6NZU0_DANRE
25804	Melanoma antigen recognized by T-cells 1 (MART-1) (Melan-A protein) (Antigen SK29-AA) (Antigen LB39-AA), n=1 Tax=Xenopus (Silurana) tropicalis RepID=UPI00004D11F2
25830	Latent transforming growth factor beta binding protein 2
25833	Metastasis associated 1 family, member 2	GO:0003677
25840	Similar to mucin 17
25851	Precursor of second macrophage colony-stimulating factor (Precursor second macrophage colony-stimulating factor) n=1 Tax=Oncorhynchus mykiss RepID=B5DC84_ONCMY
25901	Rho GTPase activating protein 12a	GO:0005622, GO:0007165
25919	Cyclin E
25926	Ankyrin repeat domain-containing protein 29 n=1 Tax=Danio rerio RepID=ANR29_DANRE
25930	Heat shock protein HSP 90-beta n=14 Tax=Euteleostomi RepID=HS90B_DANRE	GO:0000166 GO:0000786 GO:0003677 GO:0005515 GO:0005524 GO:0005634 GO:0005737 GO:0006457 GO:0006950 GO:0007283 GO:0051082
25951	Glutathione S-transferase (Fragment) n=1 Tax=Siganus canaliculatus RepID=A7XZW0_9PERC
26016	Fibroblast growth factor receptor 1a
26029	Isoform 2 of Nck-associated protein 1 n=3 Tax=Murinae RepID=P28660-2
26030	BCL2 n=1 Tax=Odontesthes bonariensis RepID=C3VIT1_9SMEG	GO:0042981
26076	RAB13, member RAS oncogene family
26085	Progressive ankylosis protein homolog n=4 Tax=Tetraodontidae RepID=ANKH_TETNG	GO:0016021, GO:0015114, GO:0006817
26106	Trypsin domain containing 1 n=1 Tax=Danio rerio RepID=B3DFU6_DANRE
26157	MYC binding protein 2, E3 ubiquitin-protein ligase
26166	RAB34, member RAS oncogene family
26235	PREDICTED: similar to BCL2/adenovirus E1B 19kD interacting protein 1 isoform 1 n=1 Tax=Danio rerio RepID=UPI0000E4E18B
26304	RAS p21 protein activator (GTPase-activating protein) 3
26318	PREDICTED: Fc fragment of IgG binding protein n=1 Tax=Oryctolagus cuniculus RepID=UPI0001CE1250
26323	Cyclin-dependent kinase inhibitor 2D n=2 Tax=Nothobranchius RepID=C6ERE0_9SMEG
26327	Skin mucus antibacterial l-amino acid oxidase n=1 Tax=Sebastes schlegelii RepID=A1IGW6_SEBSC	GO:0009055, GO:0016491
26329	Programmed cell death 4a n=2 Tax=Danio rerio RepID=Q7SYL0_DANRE
26378	Claudin 15 n=1 Tax=Salmo salar RepID=B1H3N8_SALSA
26426	Spondin-1 precursor (F-spondin), n=2 Tax=Rattus norvegicus RepID=UPI00005008B2
26454	Immunoglobulin heavy variable 4-31
26495	FAT tumor suppressor homolog 1
26504	B-cell CLL/lymphoma 6a (zinc finger protein 51)	GO:0005622, GO:0008270
26513	Insulin-like growth factor-binding protein 7 n=3 Tax=Salmoninae RepID=C0HBB0_SALSA
26555	Protocadherin 15a n=4 Tax=Danio rerio RepID=Q5ICW6_DANRE
26642	B-cell translocation gene 4
26649	T-complex polypeptide 1 n=1 Tax=Danio rerio RepID=UPI000056C22F	GO:0005524, GO:0005515, GO:0044267
26667	Ankyrin 2, neuronal n=2 Tax=Danio rerio RepID=Q5XJN8_DANRE
26684	Dynein, axonemal, heavy chain 2-like; K10408 Dynein heavy chain, axonemal
26695	RAB18, member RAS oncogene family	GO:0005622, GO:0005525, GO:0007264
26702	Fibronectin type III domain containing 1
26735	Hepatoma alpha tropomyosin n=11 Tax=Theria RepID=Q63583_RAT
26815	Breast carcinoma amplified sequence 3
26837	Selectin E
26846	Formin-like protein 1 (Leukocyte formin) (CLL-associated antigen KW- 13), n=4 Tax=Laurasiatheria RepID=UPI000184A1D1
26866	RAB28, member RAS oncogene family
26896	Ferritin (Fragment) n=4 Tax=Percomorpha RepID=Q4SBB8_TETNG	GO:0005488 GO:0006826 GO:0006879 GO:0008199 GO:0016021 GO:0016032 GO:0016491 GO:0046872 GO:0046914 GO:0055114
26941	Thrombomodulin	GO:0016020, GO:0009986
26954	Thromboxane-A synthase n=1 Tax=Salmo salar RepID=C0H8T2_SALSA	GO:0009055, GO:0020037, GO:0005506, GO:0004497
26983	Tumor necrosis factor receptor superfamily, member 21	GO:0004872
26995	Calmodulin regulated spectrin-associated protein 1-like 1	GO:0005634, GO:0000786, GO:0003677, GO:0007283
27038	Similar to B-cell lymphoma/leukaemia 11A extra long form	GO:0005622, GO:0008270
27178	Myeloid/lymphoid or mixed-lineage leukemia 2; K09187 myeloid/lymphoid or mixed-lineage leukemia protein 2
27179	Sema domain, immunoglobulin domain (Ig), short basic domain, secreted, (semaphorin) 3bl
27216	Calnexin	GO:0005509
27223	Cytoplasmic protein NCK2 n=18 Tax=Amniota RepID=NCK2_HUMAN	GO:0042102 GO:0042110
27242	Nuclear apoptosis inducing factor 1
27247	MYST histone acetyltransferase (monocytic leukemia) 4
27249	Tumor protein p53-inducible nuclear protein 2-like
27254	Similar to Complement C5 precursor
27258	Hematopietic transcription factor GATA-1 n=1 Tax=Oryzias latipes RepID=Q76B16_ORYLA	GO:0005634, GO:0043565, GO:0008270, GO:0003700, GO:0006355
27264	CD36 moelcule	GO:0016020, GO:0007155
27278	FAT tumor suppressor homolog 4 (Drosophila)-like
27282	Transcription factor 7-like 1a (T-cell specific, HMG-box)
27301	BCL2/adenovirus E1B interacting protein 3-like, 2
27316	Protocadherin 9-like
27321	Heat shock protein HSP 90-alpha 1 n=5 Tax=Clupeocephala RepID=H90A1_DANRE
27335	Claudin 30 n=1 Tax=Oreochromis mossambicus RepID=B0FPC2_OREMO	GO:0016020
27402	Alcohol dehydrogenase n=3 Tax=Euteleostei RepID=B5X3D4_SALSA
27407	PREDICTED: ras-related C3 botulinum toxin substrate 1 n=1 Tax=Oryctolagus cuniculus RepID=UPI0001CE16A3
27445	Peroxisome proliferator-activated receptor alpha 2 n=1 Tax=Oryzias latipes RepID=C4B6E0_ORYLA
27509	PAK1 interacting protein 1
27540	Baculoviral IAP repeat-containing 5 n=1 Tax=Anoplopoma fimbria RepID=C3KI89_ANOFI
27546	PREDICTED: similar to Ras-related protein Rab-11A n=1 Tax=Bos taurus RepID=UPI00004EF80E
27626	Sema domain, immunoglobulin domain (Ig), transmembrane domain (TM) and short cytoplasmic domain, (semaphorin) 4D	GO:0016020
27645	Cytokine induced apoptosis inhibitor 1
27651	Nucleoporin seh1 n=2 Tax=Danio rerio RepID=SEH1_DANRE
27654	Hepatocyte growth factor-regulated tyrosine kinase substrate n=1 Tax=Danio rerio RepID=Q6PH00_DANRE	GO:0006886
27661	Cyclin G2 n=1 Tax=Salmo salar RepID=B5X1Q0_SALSA
27665	Heat shock factor 2 n=1 Tax=Salmo salar RepID=C0HBT5_SALSA	GO:0003677 GO:0003700 GO:0005634 GO:0006351 GO:0006355 GO:0006950 GO:0043565
27686	Claudin 30a n=2 Tax=Takifugu rubripes RepID=Q6E5Q7_TAKRU
27704	Similar to T cell receptor alpha
27709	Adaptor-related protein complex 4, beta 1 subunit; K12401 AP-4 complex subunit beta-1
27715	Erythrocyte membrane protein band 4,1
27727	Breast cancer metastasis-suppressor 1 n=2 Tax=Danio rerio RepID=Q7ZWF8_DANRE
27741	Interferon induced protein 2 n=1 Tax=Ictalurus punctatus RepID=Q8JH61_ICTPU	GO:0016021, GO:0009607
27763	Erythrocyte band 7 integral membrane protein n=1 Tax=Anoplopoma fimbria RepID=C3KIG0_ANOFI
27772	Integrin, alpha V
27794	DNA damage-binding protein 1
27865	Adaptor-related protein complex 2, alpha 2 subunit	GO:0030131, GO:0005515, GO:0006886, GO:0016192
27878	Calmodulin regulated spectrin-associated protein 1
27879	RAS p21 protein activator (GTPase-activating protein) 3
28044	Erythrocyte membrane protein band 4.1	GO:0005856, GO:0003779, GO:0005198, GO:0008092, GO:0030866
28054	PREDICTED: proteasome p44.5 subunit-like n=1 Tax=Saccoglossus kowalevskii RepID=UPI0001CBAB25
28066	Fanconi anemia, complementation group E
28103	Midkine (neurite growth-promoting factor 2)
28106	Nuclear factor of activated T-cells, cytoplasmic, calcineurin-dependent
28141	Glioma tumor suppressor candidate region gene 1
28145	Eukaryotic translation initiation factor 4E-binding protein 2 n=2 Tax=Euteleostei RepID=C1BL94_OSMMO	GO:0008190, GO:0045947
28165	C-type lectin domain family 4 member F-like
28185	PREDICTED: calpain-A-like [Xenopus (Silurana) tropicalis]
28187	Mixed-lineage leukemia-like protein (Fragment) n=1 Tax=Zeugopterus punctatus RepID=B8QPV2_9PLEU
28238	suppression of tumorigenicity 7 isoform a n=1 Tax=Danio rerio RepID=UPI0001A2C9BB
28268	PREDICTED: similar to proteasome (prosome, macropain) 26S subunit, non-ATPase, 11 (predicted) n=1 Tax=Ciona intestinalis RepID=UPI00006A4ACD
28270	[M] COG3040 Bacterial lipocalin
28310	Annexin A6 n=2 Tax=Salmo salar RepID=B5RI22_SALSA	GO:0005544, GO:0005509
28314	Leukocyte immune-type receptor TS32,15 L2,1a (Fragment) n=1 Tax=Ictalurus punctatus RepID=Q0GKC2_ICTPU
28322	Cathepsin H n=2 Tax=Danio rerio RepID=Q6NWF2_DANRE	GO:0008234, GO:0006508
28326	Eukaryotic translation initiation factor 4E-binding protein 2 n=1 Tax=Esox lucius RepID=C1BZK9_ESOLU	GO:0008190, GO:0045947
28329	Protein kinase gsk31 (EC:2.7.12.1)	GO:0005524, GO:0004672, GO:0006468
28331	Tumor protein p53 inducible nuclear protein 2-like (Fragment) n=4 Tax=Salmo salar RepID=B5RI85_SALSA
28333	Active BCR-related gene	GO:0005622, GO:0007165
28351	FAT tumor suppressor 2-like
28373	Myeloid differentiation factor 88 n=1 Tax=Paralichthys olivaceus RepID=Q2MHD7_PAROL	GO:0031224, GO:0004888, GO:0007165, GO:0045087
28390	PREDICTED: proteasome p44.5 subunit-like n=1 Tax=Saccoglossus kowalevskii RepID=UPI0001CBAB25
28404	[V] COG1132 ABC-type multidrug transport system, ATPase and permease components	GO:0005524, GO:0016887
28415	Interleukin-8 n=4 Tax=Percoidei RepID=A6PZ53_DICLA
28420	Inhibitor of kappa light polypeptide gene enhancer in B-cells, kinase gamma [Gasterosteus aculeatus]
28431	Proteasome activator complex subunit 3 n=3 Tax=Euteleostei RepID=B9EP79_SALSA	GO:0008537, GO:0008538
28432	Lectin, galactoside-binding, soluble, 8 (galectin 8)	GO:0005529
28463	Similar to Complement C5 precursor
28473	Vascular endothelial growth factor A (Fragment) n=2 Tax=Percomorpha RepID=A5JL80_ORYLA
28480	Heat shock 70 kDa protein 1A/1B n=32 Tax=Theria RepID=HSP71_HUMAN
28483	Heat shock protein 70 n=3 Tax=Coelomata RepID=D3TJN8_ORENI
28540	Fibronectin leucine rich transmembrane 1b
28663	Ankyrin 2, neuronal
28676	Caspase 3, apoptosis-related cysteine protease	GO:0004197, GO:0006508
28681	DnaJ (Hsp40) homolog, subfamily B member 14 n=1 Tax=Salmo salar RepID=B5X4S8_SALSA	GO:0031072
28729	Cell adhesion molecule 3 isoform 1 n=1 Tax=Paralichthys olivaceus RepID=D2K281_PAROL
28735	Rho GTPase activating protein 11A
28756	SLAM family member 7 n=1 Tax=Salmo salar RepID=B5XCQ4_SALSA
28795	Claudin 19 n=2 Tax=Tetraodontidae RepID=Q6E5S5_TAKRU
28799	NKF3 kinase family member-like
28822	RAB1B, member RAS oncogene family	GO:0005525, GO:0005622, GO:0007264
28856	Similar to Valacyclovir hydrolase precursor (VACVase) (Biphenyl hydrolase-like protein) (Biphenyl hydrolase-related protein) (Bph-rp) (Breast epithelial mucin-associated antigen) (MCNAA)
28865	Leukocyte surface antigen CD53 n=1 Tax=Larimichthys crocea RepID=C7F7I2_LARCR	GO:0016021
28872	Immune-related, lectin-like receptor 4	GO:0005488
28879	Dynein heavy chain 12, axonemal-like
28909	Chemokine (C-C motif) CK8 n=1 Tax=Sparus aurata RepID=D5J735_SPAAU	GO:0005576, GO:0008009, GO:0006955
28925	Trypsin n=1 Tax=Paranotothenia magellanica RepID=Q92099_PARMG	GO:0004252, GO:0006508
28937	Adaptor-related protein complex 1, mu 2 subunit	GO:0030131, GO:0005515, GO:0006886, GO:0016192
28952	Toll-interacting protein	GO:0045087 GO:0006954 GO:0045321
28959	Placental growth factor-like	GO:0016021, GO:0016032, GO:0005634, GO:0003677, GO:0003700, GO:0045449
28961	Cadherin 8 (Fragment) n=1 Tax=Lonchura striata domestica RepID=A9ZP46_9PASE	GO:0016020, GO:0005509, GO:0007156
28962	Cullin 2	GO:0031461, GO:0031625, GO:0006511
28965	Apolipoprotein A-I binding protein
28970	PREDICTED: RAS-associated protein RAB13-like [Saccoglossus kowalevskii]
29089	Signal transducer and activator of transcription 1, 91kDa	GO:0005634, GO:0004871, GO:0003700, GO:0007165, GO:0006355
29091	Adhesion-regulating molecule 1 n=1 Tax=Osmerus mordax RepID=C1BKA4_OSMMO	GO:0005634, GO:0005737
29103	Fibronectin type III and SPRY domain containing 1-like
29109	MAP kinase kinase 4B n=3 Tax=Danio rerio RepID=A4UU31_DANRE	GO:0005524, GO:0004672, GO:0006468, GO:0004713
29137	BCL2-related ovarian killer protein homolog A n=2 Tax=Danio rerio RepID=BOKA_DANRE
29253	Cell adhesion molecule 1a	GO:0005634, GO:0000786, GO:0003677, GO:0007283
29350	Chemokine-like factor superfamily 8-like (Fragment) n=1 Tax=Ictalurus punctatus RepID=Q1WCK2_ICTPU	GO:0016020
29359	Prostaglandin E synthase 3-like
29370	Lipopolysaccharide binding protein
29391	Interleukin-8 like protein n=1 Tax=Hippoglossus hippoglossus RepID=D0QTG0_HIPHI	GO:0005576, GO:0008009, GO:0006955
29411	Protocadherin 2A5 n=2 Tax=Takifugu rubripes RepID=A4KCG9_TAKRU
29439	Protocadherin 2G20 n=4 Tax=Takifugu rubripes RepID=A4KCM1_TAKRU
29441	FGFR1 oncogene partner 2 homolog n=1 Tax=Danio rerio RepID=FGOP2_DANRE
29495	Transcription factor 7-like 1b (T-cell specific, HMG-box) (Fragment) n=1 Tax=Danio rerio RepID=B0S559_DANRE	GO:0005634, GO:0003677
29498	DNA fragmentation factor, 40kDa, beta polypeptide (caspase-activated DNase)	GO:0005622, GO:0005515, GO:0006915
29549	Cytochrome P450 aromatase type II n=4 Tax=Oreochromis RepID=Q800S4_ORENI
29581	PREDICTED: similar to Ankyrin repeat domain-containing protein 43 n=1 Tax=Danio rerio RepID=UPI0000F1FC1A
29588	PREDICTED: similar to mitogen-activated protein kinase 8 isoform 3 isoform 4 n=1 Tax=Canis lupus familiaris RepID=UPI00005A4E13
29622	TGF-beta activated kinase 1/MAP3K7 binding protein 3
29627	Adaptor-related protein complex 4, epsilon 1 subunit	GO:0030117, GO:0005515, GO:0006886, GO:0016192GO:0019028, GO:0000119, GO:0016455, GO:0006357
29635	RAS protein activator like 2-like
29652	PREDICTED: similar to Protein kinase C binding protein 1 (Rack7) (Cutaneous T-cell lymphoma associated antigen se14-3) (CTCL tumor antigen se14-3) (Zinc finger MYND domain containing protein 8) isoform 1 n=1 Tax=Canis lupus familiaris RepID=UPI00005A454B
29671	Adaptor-related protein complex 3, mu 2 subunit
29676	Transferrin receptor 1a
29681	Leukocyte receptor cluster member 8 homolog n=1 Tax=Danio rerio RepID=LENG8_DANRE
29724	ADAM metallopeptidase with thrombospondin type 1 motif, 3 proprotein-like	GO:0004222, GO:0008270, GO:0006508
29730	PREDICTED: alpha thalassemia/mental retardation syndrome X-linked, like n=1 Tax=Danio rerio RepID=UPI0001760275	GO:0003677, GO:0005524
29750	PREDICTED: similar to RAP2C, member of RAS oncogene family n=1 Tax=Monodelphis domestica RepID=UPI0000F2E66B
29768	C-type lectin domain family 4, member e	GO:0005488
29791	Multidrug and toxin extrusion protein 1 n=1 Tax=Salmo salar RepID=B5X306_SALSA
29796	Gap junction protein, beta 3
29814	Trypsinogen Y n=1 Tax=Solea senegalensis RepID=A7VMR9_SOLSE
29845	TIA1 Cytotoxic granule-associated RNA binding protein	GO:0003676
29851	Gal_Lectin domain containing protein	GO:0005529
29859	Cyclin C n=7 Tax=Eutheria RepID=Q8CAS3_MOUSE
29861	Transforming growth factor, beta 3 n=1 Tax=Danio rerio RepID=UPI000056A687	GO:0008083
29865	Cathepsin B	GO:0008234, GO:0006508, GO:0004197, GO:0050790
29888	Novel protein similar to vertebrate ADAM metallopeptidase with thrombospondin type 1 motif, 15 (ADAMTS15); K08629 a disintegrin and metalloproteinase with thrombospondin motifs 15 [EC:3.4.24.-]	GO:0031012, GO:0004222
29895	Mitogen-activated protein kinase kinase kinase 15-like	GO:0005524, GO:0004672, GO:0006468, GO:0004713
29908	PREDICTED: similar to BAG family molecular chaperone regulator 2 (Bcl-2-associated athanogene 2) (BAG-2) n=1 Tax=Sus scrofa RepID=UPI00017F0B85
29970	Nuclear factor of kappa light polypeptide gene enhancer in B-cells 2, p49/p100	GO:0005634, GO:0003700, GO:0045449
29975	Leukotriene B4 receptor 1-like	GO:0016021, GO:0007186
30013	Nuclear factor of activated T-cells, cytoplasmic, calcineurin-dependent
30022	Ankyrin repeat and SOCS box-containing 2
30030	Integrin beta n=1 Tax=Ictalurus punctatus RepID=Q9PUU4_ICTPU	GO:0008305, GO:0004872, GO:0005488, GO:0007160, GO:0007155, GO:0007229
30052	Integrin beta 6	GO:0008305, GO:0004872, GO:0005488, GO:0007160, GO:0007155, GO:0007229
30057	Cyclin-dependent kinase inhibitor 3
30065	Similar to P-selectin
30106	Mitogen-activated protein kinase kinase kinase kinase 4	GO:0005524, GO:0004672, GO:0006468, GO:0004713
30131	Monocyte to macrophage differentiation protein n=1 Tax=Salmo salar RepID=B5X3N6_SALSA	GO:0016021
30147	complement component 6-like
30162	Claudin 30a n=2 Tax=Takifugu rubripes RepID=Q6E5Q7_TAKRU
30166	PREDICTED: similar to RAB35, member RAS oncogene family n=1 Tax=Strongylocentrotus purpuratus RepID=UPI0000E481FD
30174	Leukocyte receptor cluster (LRC) member 1
30175	Chemokine (C-C motif) 3 n=1 Tax=Anoplopoma fimbria RepID=C3KJQ6_ANOFI
30263	SIVA1, apoptosis-inducing factor	GO:0005737, GO:0005175, GO:0043065
30320	Ankyrin repeat and sterile alpha motif domain containing 1B
30324	Prostaglandin I2 (prostacyclin) synthase
30329	Integrin alpha FG-GAP repeat containing 2
30377	Cytochrome P450, family 27, subfamily A, polypeptide 1-like
30481	PREDICTED: ras-related C3 botulinum toxin substrate 1 n=1 Tax=Oryctolagus cuniculus RepID=UPI0001CE16A3
30505	SH3-domain GRB2-like (endophilin) B2 n=1 Tax=Danio rerio RepID=Q802U5_DANRE
30543	Claudin 12 n=1 Tax=Salmo salar RepID=B5X2D4_SALSA
30568	Integrin linked kinase
30580	TLR23 n=3 Tax=Takifugu rubripes RepID=Q5H722_TAKRU	GO:0031224, GO:0004888, GO:0007165, GO:0045087
30591	PREDICTED: similar to Ras-related protein Rab-11A n=1 Tax=Bos taurus RepID=UPI00004EF80E
30616	Novel protein similar to vertebrate fibronectin type III domain containing 1 (FNDC1) (Fragment) n=1 Tax=Danio rerio RepID=Q5SPC4_DANRE
30700	Pre-B cell enhancing factor-like
30717	Signal transducer and activator of transcription 1, 91kDa	GO:0005634, GO:0004871, GO:0003700, GO:0007165, GO:0006355
30741	Integrin beta n=1 Tax=Salmo salar RepID=C0H912_SALSA	GO:0008305, GO:0004872, GO:0005488, GO:0007160, GO:0007155, GO:0007229
30780	Plectin domain containing protein
30810	C1q and tumor necrosis factor related protein 5
30865	Receptor (TNFRSF)-interacting serine-threonine kinase 1	GO:0005515, GO:0007165
30901	Neuro-oncological ventral antigen 1 n=5 Tax=Clupeocephala RepID=Q1LYC7_DANRE
30915	Similar to Contactin-3 precursor (Brain-derived immunoglobulin superfamily protein 1) (BIG-1) (Plasmacytoma-associated neuronal glycoprotein)
30938	Ankyrin repeat domain 12
30940	Cyclin-dependent kinase 12
31011	Similar to Proteasome (prosome, macropain) 26S subunit, non-ATPase, 7 (Mov34 homolog)
31058	Similar to metalloprotease-disintegrin protease	GO:0004222, GO:0006508
31086	Megakaryoblastic leukemia 1 protein-like
31095	Mixed-lineage leukemia-like protein (Fragment) n=1 Tax=Zeugopterus punctatus RepID=B8QPV2_9PLEU
31109	DnaJ (Hsp40) homolog, subfamily A member 2 n=1 Tax=Salmo salar RepID=B9EQP2_SALSA	GO:0031072
31201	Chemokine (C-C motif) receptor 3 n=1 Tax=Paralichthys olivaceus RepID=Q76LC0_PAROL	GO:0016021, GO:0007186
31276	Peroxisome proliferator-activated receptor gamma (Fragment) n=1 Tax=Chelon labrosus RepID=A2I5C6_CHELB
31330	Heat shock 70 kDa protein 1A/1B n=32 Tax=Theria RepID=HSP71_HUMAN
31333	Serotransferrin-2 n=4 Tax=Salmo RepID=TRFE2_SALSA
31364	Similar to leukocyte receptor cluster (LRC) member 9
31399	Similar to EPS15 protein; K12472 epidermal growth factor receptor substrate 15	GO:0005213 GO:0005576 GO:0007304 GO:0042600 GO:0050840
31413	Sarcoendoplasmic reticulum calcium ATPase (Fragment) n=1 Tax=Silurus lanzhouensis RepID=Q0PKW5_9TELE	GO:0016020, GO:0015662, GO:0006754, GO:0006812
31436	Nucleoporin like 1
31480	Multidrug and toxin extrusion protein 1-like
31549	Epidermal growth factor receptor pathway substrate 8-like protein 2-like
31564	Interleukin 1 receptor accessory protein-like 1b
31567	RAB32a, member RAS oncogene family
31573	Glycogen synthase kinase-3 beta (EC 2,7,11,26) (GSK-3 beta), n=2 Tax=Amniota RepID=UPI0000ECD39A
31577	Alpha thalassemia/mental retardation syndrome X-linked
31590	Rho GTPase activating protein 42
31608	MYC binding protein 2, E3 ubiquitin-protein ligase
31618	Novel protein similar to vertebrate cell division cycle and apoptosis regulator 1 (CCAR1) n=2 Tax=Danio rerio RepID=B8A6A6_DANRE
31622	Immune-related, lectin-like receptor 4	GO:0005488
31640	Similar to heat shock 27kDa protein family, member 7 (cardiovascular)
31642	Bloom syndrome protein [EC:3.6.1.-]
31730	Similar to High affinity interleukin-8 receptor A (IL-8R A) (CXCR-1) (CD181 antigen)
31739	Dipeptidyl-peptidase 4 [EC:3.4.14.5]	GO:0016020, GO:0006508
31746	Histone acetyltransferase MYST4 (EC 2,3,1,48) (EC 2,3,1,-) (MYST protein 4) (MOZ, YBF2/SAS3, SAS2 and TIP60 protein 4) (Histone acetyltransferase MOZ2) (Monocytic leukemia zinc finger protein- related factor) (Histone acetyltransferase MORF), n=1 Tax=Gallus gallus RepID=UPI0000ECB69D
31748	Src homology 2 domain containing E
31759	Lectin, galactoside-binding-like	GO:0005529
31781	Prostaglandin-endoperoxide synthase 1 (prostaglandin G/H synthase and cyclooxygenase)
31804	Similar to interleukin enhancer binding factor 3, 90kDa
31861	Tumor necrosis factor receptor superfamily member 14 n=2 Tax=Osmerus mordax RepID=C1BKA0_OSMMO	GO:0004872
31906	Cell adhesion molecule 1a	GO:0005634, GO:0000786, GO:0003677, GO:0007283
31928	Proteasome subunit beta type 9 n=1 Tax=Anoplopoma fimbria RepID=C3KGT7_ANOFI	GO:0005839, GO:0004298, GO:0051603
31936	Rho guanine nucleotide exchange factor (GEF) 18	GO:0005622, GO:0005089, GO:0035023
31969	B lymphoma Mo-MLV insertion region 1b
31972	PREDICTED: similar to Ankyrin repeat domain-containing protein 26 n=1 Tax=Gallus gallus RepID=UPI0000E7F81B
32004	Protocadherin 2G31 n=1 Tax=Takifugu rubripes RepID=A4KCN2_TAKRU
32037	Similar to IKK-a kinase; K04467 inhibitor of nuclear factor kappa-B kinase alpha subunit [EC:2,7,11,10]
32064	Proteasome activator subunit 2 (Fragment) n=1 Tax=Siniperca chuatsi RepID=Q2KKW9_SINCH
32094	LBP_BPI_CETP_C domain containing protein	GO:0008289
32138	Multiple EGF-like-domains 8-like
32155	Death-associated protein 1 n=1 Tax=Osmerus mordax RepID=C1BM62_OSMMO
32183	PREDICTED: similar to alpha-2-macroglobulin receptor n=2 Tax=Strongylocentrotus purpuratus RepID=UPI0000E4884C
32265	GRB2-associated binding protein 3
32294	Lymphocyte cell-specific protein-tyrosine kinase n=1 Tax=Hippoglossus hippoglossus RepID=D0QTE9_HIPHI	GO:0004713, GO:0005524, GO:0006468, GO:0004672
32319	Peroxiredoxin 2 n=4 Tax=Eutheria RepID=PRDX2_PONAB	GO:0005840, GO:0005622, GO:0003735, GO:0006412, GO:0016209, GO:0016491
32344	DnaJ_C domain containing protein	GO:0051082, GO:0006457
32371	C-type lectin domain family 16, member A
32388	Cathepsin B	GO:0008234, GO:0006508, GO:0004197, GO:0050790
32436	PREDICTED: myeloid/lymphoid or mixed-lineage leukemia (trithorax homolog, Drosophila); translocated to, 10 n=1 Tax=Taeniopygia guttata RepID=UPI000194BB46
32453	BRCA1-A complex subunit MERIT40-like
32465	Nuclear factor of kappa light polypeptide gene enhancer in B-cells 2, p49/p100	GO:0005634, GO:0003700, GO:0045449
32494	Mitogen-activated protein kinase kinase kinase 7	GO:0004713, GO:0005524, GO:0006468, GO:0004672
32514	Nuclear factor of activated T-cells 5, tonicity-responsive	GO:0000119 GO:0006357 GO:0016021 GO:0016032 GO:0016455 GO:0046872
32537	Novel protein similar to vertebrate LPS-responsive vesicle trafficking, beach and anchor containing (LRBA) (Fragment) n=3 Tax=Danio rerio RepID=B8A4I1_DANRE
32583	PREDICTED: similar to plectin 11 isoform 1 n=3 Tax=Monodelphis domestica RepID=UPI0000F2EC94
32609	PREDICTED: similar to RAB35, member RAS oncogene family n=1 Tax=Strongylocentrotus purpuratus RepID=UPI0000E481FD
32620	PREDICTED: ankyrin repeat and sterile alpha motif domain containing 6 n=2 Tax=Cetartiodactyla RepID=UPI00017F01F2
32644	Transcription factor 7-like 2 (T-cell specific, HMG-box)
32649	Transmembrane BAX inhibitor motif-containing protein 4 n=1 Tax=Osmerus mordax RepID=C1BLM1_OSMMO
32650	GATA binding protein 5 n=2 Tax=Danio rerio RepID=Q1JQ00_DANRE
32653	Dynein, axonemal, heavy chain 5-like	GO:0030286, GO:0003777, GO:0007018
32655	Ras-like protein Rnd1a (Fragment) n=1 Tax=Danio rerio RepID=Q52WX7_DANRE
32662	PREDICTED: calpain 1, large subunit-like [Danio rerio]	GO:0005622, GO:0004198, GO:0006508
32680	Translocated promoter region b (to activated MET oncogene)
32715	RAB11 family interacting protein 4 (class II) a
32716	Novel immune-type receptor 20 n=1 Tax=Dicentrarchus labrax RepID=D2WLA3_DICLA
32792	PREDICTED: mitogen-activated protein kinase kinase kinase kinase 5 n=1 Tax=Equus caballus RepID=UPI0001795B37	GO:0005524, GO:0004672, GO:0006468, GO:0004713
32794	Nuclear factor of kappa B inhibitor-interacting Ras-like protein 2 n=2 Tax=Danio rerio RepID=KBRS2_DANRE	GO:0005622, GO:0005525, GO:0007264
32797	Novel protein similar to vertebrate fibronectin leucine rich transmembrane protein 2 (FLRT2) n=1 Tax=Danio rerio RepID=A5WWE9_DANRE
32836	Calmodulin-binding protein n=1 Tax=Polysphondylium pallidum PN500 RepID=D3BBX3_POLPA
32837	Small inducible cytokine SCYA101 n=2 Tax=Haplochromini RepID=Q802H6_9CICH
32867	Fanconi anemia, complementation group G
32924	Transferrin	GO:0005576, GO:0008199, GO:0006879, GO:0006826
32933	Insulin-like growth factor 2 mRNA-binding protein 3 n=1 Tax=Danio rerio RepID=IF2B3_DANRE
32964	Dedicator of cytokinesis protein 9 (Cdc42 guanine nucleotide exchange factor zizimin-1), n=1 Tax=Danio rerio RepID=UPI0001A2D802
32970	Interferon-induced 35 kDa protein homolog n=1 Tax=Salmo salar RepID=B5X4Y5_SALSA
32978	SIVA1, apoptosis-inducing factor	GO:0005737, GO:0005175, GO:0043065
32979	Cathepsin D n=1 Tax=Salmo salar RepID=B5X234_SALSA
33004	Cyclin-dependent kinase 17	GO:0005524, GO:0004672, GO:0006468, GO:0004713
33045	Cyclin-dependent kinase 17	GO:0005524, GO:0004672, GO:0006468, GO:0004713
33087	Integrin, alpha 3b
33113	Novel protein similar to vertebrate breast cancer metastasis-suppressor 1-like (BRMS1L) n=3 Tax=Danio rerio RepID=B8JKL4_DANRE
33120	DnaJ_CXXCXGXG domain containing protein	GO:0051082, GO:0031072, GO:0006457
33217	Mitogen-activated protein kinase kinase kinase 7 n=2 Tax=Euteleostei RepID=B5X955_SALSA	GO:0004713, GO:0005524, GO:0006468, GO:0004672
33294	Cathepsin S, b,1 n=2 Tax=Danio rerio RepID=Q502A6_DANRE	GO:0008234, GO:0006508
33337	Cyclin A2 n=2 Tax=Carassius RepID=Q9I8J1_CARAU	GO:0005634
33363	Similar to protocadherin 9
33371	Megakaryoblastic leukemia 1 protein-like
33379	Proteasome subunit alpha type 7 n=12 Tax=Clupeocephala RepID=PSA7_CARAU
33402	Similar to deleted in lung and esophageal cancer 1
33436	Protocadherin 2G37 n=2 Tax=Tetraodontidae RepID=A4KCN8_TAKRU	GO:0016020, GO:0005509, GO:0007156
33437	Caspase recruitment domain protein n=1 Tax=Cyprinus carpio RepID=Q8JFQ3_CYPCA
33469	Novel protein similar to vertebrate calpain 1, (Mu/I) large subunit (CAPN1) n=1 Tax=Danio rerio RepID=A5PMP1_DANRE
33494	Proteasome activator subunit 3 n=3 Tax=Clupeocephala RepID=Q7ZU20_DANRE	GO:0008537, GO:0008538
33498	Calpain inhib domain containing protein	GO:0010859
33650	Similar to C3 and PZP-like, alpha-2-macroglobulin domain containing 8
33702	CD151 molecule (Raph blood group)	GO:0016021
33745	Pannexin 3-like
33747	26S proteasome non-ATPase regulatory subunit 6 n=1 Tax=Oncorhynchus mykiss RepID=C1BGB4_ONCMY
33792	Ankyrin repeat domain 52
33813	MKL/myocardin-like protein 1 (Myocardin-related transcription factor A) (MRTF-A) (Megakaryoblastic leukemia 1 protein) (Megakaryocytic acute leukemia protein), n=1 Tax=Xenopus (Silurana) tropicalis RepID=UPI000069EEEB
33816	PREDICTED: similar to RAB4A, member RAS oncogene family n=1 Tax=Sus scrofa RepID=UPI00017EF9B8
33826	Nucleoporin 205kDa
33897	Alcohol dehydrogenase 5 (class III), chi polypeptide
33928	Lectin, galactoside-binding-like	GO:0005529
33996	Novel immune-type receptor 2e, allele 1 n=1 Tax=Danio rerio RepID=UPI00017604C5
34054	Ankyrin 1, erythrocytic	GO:0005515, GO:0007165
34123	Eosinophil chemotactic cytokine n=3 Tax=Danio rerio RepID=Q6TH31_DANRE
34160	Putative Ig-like domain-containing protein DKFZp686O24166/DKFZp686I21167 n=2 Tax=Hominidae RepID=YK047_HUMAN
34164	Myeloid/lymphoid or mixed-lineage leukemia 3; K09188 myeloid/lymphoid or mixed-lineage leukemia protein 3
34188	PREDICTED: similar to plectin 11 isoform 1 n=3 Tax=Monodelphis domestica RepID=UPI0000F2EC94
34195	Leucine-rich repeat and immunoglobulin-like domain-containing nogo receptor-interacting protein 1 n=19 Tax=Amniota RepID=LIGO1_HUMAN
34218	Cold shock domain-containing protein E1 [Salmo salar]gb|ACN10799.1| Cold shock domain-containing protein E1 [Salmo salar]	GO:0003677, GO:0006355
34292	PREDICTED: similar to deleted in bladder cancer 1 n=2 Tax=Danio rerio RepID=UPI000176139C
34294	Cytochrome P450 20A1 n=1 Tax=Salmo salar RepID=B5X0Y2_SALSA
34412	tyrosine 3-monooxygenase/tryptophan 5-monooxygenase activation protein, theta polypeptide
34421	NCK-associated protein 1 n=36 Tax=Euteleostomi RepID=NCKP1_HUMAN
34516	Proteasome (prosome, macropain) 26S subunit, non-ATPase, 7	GO:0000747
34539	Dynein heavy chain, putative n=5 Tax=Trichomonas vaginalis RepID=A2H532_TRIVA
34586	Immunoglobulin-like domain containing receptor 2
34591	Ankyrin 1, erythroid n=2 Tax=Murinae RepID=D3Z9Z0_RAT
34596	Pannexin 1
34612	Similar to novel apoptosis-stimulating protein of p53
34651	Apolipoprotein E-II n=1 Tax=Hemibarbus mylodon RepID=B6DUH1_9TELE	GO:0005576, GO:0008289, GO:0006869, GO:0042157
34664	Chemokine (C-C motif) receptor 6a n=1 Tax=Danio rerio RepID=Q6IQF6_DANRE	GO:0005813, GO:0034453
34683	Similar to nucleoporin 153kDa	GO:0005622, GO:0008270
34688	Cyclin-dependent kinase 13
34701	Protocadherin 2A19 n=3 Tax=Takifugu rubripes RepID=A4KCI3_TAKRU
34784	Active BCR-related gene	GO:0005622, GO:0007165
34787	Novel protein similar to vertebrate cadherin 13, H-cadherin (Heart) (CDH13) (Fragment) n=2 Tax=Danio rerio RepID=Q1L8D6_DANRE	GO:0016020, GO:0005509, GO:0007156
34812	Heat shock 60kDa protein 1 (chaperonin)	GO:0005524, GO:0005515, GO:0044267
34817	Fanconi anemia, complementation group I
34896	Breast cancer 2, early onset
34955	PREDICTED: similar to Ankyrin repeat and IBR domain containing protein 1 isoform 4 n=2 Tax=Laurasiatheria RepID=UPI00005A2B83	GO:0008270
35042	Growth factor receptor-bound protein 10b	GO:0005515
35087	Vascular endothelial growth factor c
35091	SH3-domain GRB2-like 1b n=1 Tax=Danio rerio RepID=Q7ZVA3_DANRE
35164	BCL2-associated athanogene 2 n=2 Tax=Danio rerio RepID=B8A454_DANRE
35260	Fc fragment of IgG binding protein n=1 Tax=Xenopus (Silurana) tropicalis RepID=UPI00004D8B37
35319	Apoptotic chromatin condensation inducer 1a
35356	Dynein, light chain, Tctex-type 1
35368	Similar to protocadherin 15
35423	Tissue inhibitor of metalloproteinases 4 n=3 Tax=Tetraodontidae RepID=Q7ZTB0_TAKRU	GO:0005578, GO:0008191
35443	MYST histone acetyltransferase (monocytic leukemia) 3
35467	Adaptor-related protein complex 1, sigma 3 subunit	GO:0030131, GO:0005515, GO:0006886, GO:0016192
35471	Cytochrome P450 2P3 n=1 Tax=Fundulus heteroclitus RepID=Q9PTR1_FUNHE	GO:0009055, GO:0020037, GO:0005506, GO:0004497
35602	Heat shock protein 70 n=24 Tax=Decapoda RepID=Q3S348_HOMAM
35620	Similar to apoptotic protease activating factor 1; K02084 apoptotic protease-activating factor
35644	Leukotriene B4 receptor 1-like	GO:0016021, GO:0007186
35661	Similar to p53-associated parkin-like cytoplasmic protein
35688	Ankyrin repeat domain 24
35694	BCL6 corepressor-like protein 1 n=10 Tax=Eutheria RepID=BCORL_HUMAN
35708	Integrin, alpha 3a
35715	Ankyrin repeat domain 13A
35717	RAS p21 protein activator (GTPase-activating protein) 1
35744	PREDICTED: similar to AKT3 protein kinase n=1 Tax=Monodelphis domestica RepID=UPI0000F2BC7E
35801	CD302 molecule
35816	CD53 antigen	GO:0016021
35817	Baculoviral IAP repeat-containing 6
35819	Antileukoproteinase n=2 Tax=Anoplopoma fimbria RepID=C3KJ94_ANOFI
35876	Myeloid/lymphoid or mixed-lineage leukemia 3; K09188 myeloid/lymphoid or mixed-lineage leukemia protein 3
35896	Transmembrane BAX inhibitor motif containing 1
35926	TNF receptor-associated factor 6 (Fragment) n=1 Tax=Gasterosteus aculeatus RepID=Q002B7_GASAC	GO:0045087 GO:0006915 GO:0008063 GO:0050852
35932	X-prolyl aminopeptidase (aminopeptidase P) 3, soluble
35967	RAB25, member RAS oncogene family	GO:0005622, GO:0005525, GO:0007264
36090	B-cell CLL/lymphoma 7 protein family member B n=1 Tax=Salmo salar RepID=B5X2R8_SALSA
36131	Nucleoporin 214kDa-like
36165	Tumor necrosis factor alpha-induced protein 8-like protein 3 n=1 Tax=Danio rerio RepID=TP8L3_DANRE
36198	CD2 antigen (Cytoplasmic tail) binding protein 2 n=2 Tax=Danio rerio RepID=Q7ZV87_DANRE
36202	Immunoglobulin superfamily, member 3
36223	Immunoglobulin-like domain containing receptor 2
36227	Ankyrin 1, erythrocytic	GO:0005515, GO:0007165
36236	Apoptosis-inducing factor, mitochondrion-associated, 3-like
36259	Ras-like protein Rnd1a (Fragment) n=1 Tax=Danio rerio RepID=Q52WX7_DANRE
36271	Cytochrome P450 2K5 [Oncorhynchus mykiss]_x0001_gb|AAF72563.1|AF151524_1 cytochrome P450 2K5 [Oncorhynchus mykiss]
36276	Apolipoprotein E-II n=1 Tax=Hemibarbus mylodon RepID=B6DUH1_9TELE	GO:0005576, GO:0008289, GO:0006869, GO:0042157
36281	UPI00016E8D65 related cluster n=1 Tax=Takifugu rubripes RepID=UPI00016E8D65
36331	B-cell CLL/lymphoma 9-like protein n=3 Tax=Danio rerio RepID=BCL9L_DANRE	GO:0000119, GO:0016455, GO:0006357
36375	Tax1 (Human T-cell leukemia virus type I) binding protein 3 (Fragment) n=5 Tax=Xenopus RepID=Q28D46_XENTR	GO:0005515
36389	Suppressor of cytokine signaling 1
36421	B-cell CLL/lymphoma 6, member B-like	GO:0016021, GO:0016032
36451	Proteasome subunit alpha type 1 (EC 3.4.25.1) (Proteasome component C2) (Macropain subunit C2) (Multicatalytic endopeptidase complex subunit C2) (Proteasome nu chain) (30 kDa prosomal protein) (PROS-30). n=1 Tax=Xenopus (Silurana) tropicalis RepID=UPI00006A17C4	GO:0005839, GO:0004298, GO:0051603
36519	DnaJ (Hsp40) homolog, subfamily B member 1 n=1 Tax=Salmo salar RepID=B5X276_SALSA	GO:0051082, GO:0006457
36556	Mitogen-activated protein kinase 12 n=1 Tax=Salmo salar RepID=B5XCI4_SALSA	GO:0008430
36600	Myeloid/lymphoid or mixed-lineage leukemia 4a	GO:0005634, GO:0003677
36616	Calmodulin regulated spectrin-associated protein 1-like 1	GO:0005634, GO:0000786, GO:0003677, GO:0007283
36666	Similar to ankyrin-repeat and fibronectin type III domain containing 1
36686	Disks large homolog 1 [Xenopus (Silurana) tropicalis]	GO:0001772
36701	Novel immune-type receptor 9 n=2 Tax=Dicentrarchus labrax RepID=D2WL94_DICLA
36716	Insulin-like growth factor 2 mRNA binding protein 1
36727	Similar to bone morphogenetic protein receptor type IB; K13578 bone morphogenetic protein receptor type-1B [EC:2,7,11,30]
36729	RAS p21 protein activator (GTPase-activating protein) 1
36736	CD82 molecule	GO:0016021 GO:0016032
36786	Prostaglandin F2 receptor negative regulator
36855	Human immunodeficiency virus type I enhancer-binding protein 2 homolog
36932	Heat shock 70kDa protein 9 (mortalin)
36949	Cathepsin A
36953	Novel IL-1 cytokine family member (Fragment) n=1 Tax=Oncorhynchus mykiss RepID=C7TNP7_ONCMY
36963	FAT tumor suppressor homolog 3 n=3 Tax=Neognathae RepID=UPI0000E8256A
36965	Selenoprotein K n=1 Tax=Salmo salar RepID=B5X8T4_SALSA
36996	Heat shock transcription factor 1	GO:0005634, GO:0003677, GO:0003700, GO:0006355
37011	Myeloid/lymphoid or mixed-lineage leukemia (trithorax homolog, Drosophila)	GO:0016020
37015	Peptidoglycan recognition protein II n=2 Tax=Sciaenidae RepID=B6VFL6_LARCR
37116	Hepatitis_core multi-domain protein	GO:0005198, GO:0009405
37148	Ataxia telangiectasia and Rad3 related
37169	Lipopolysaccharide binding protein
37189	Single immunoglobulin and toll-interleukin 1 receptor (TIR) domain
37242	Cadherin 23 n=2 Tax=Danio rerio RepID=Q6QQE1_DANRE	GO:0016020, GO:0005509, GO:0007156
37246	Protein-kinase, interferon-inducible double stranded RNA dependent inhibitor	GO:0031072
37267	GRB2-associated binding protein 3
37276	Fibroblast growth factor 7 (Keratinocyte growth factor) n=2 Tax=Xenopus RepID=Q5M7N7_XENTR	GO:0008083
37280	Lymphocyte antigen 75
37286	Cathepsin O
37305	Calcium and integrin binding family member 2 n=5 Tax=Clupeocephala RepID=Q6PC72_DANRE
37309	Similar to ADAM metallopeptidase with thrombospondin type 1 motif, 2; K08618 a disintegrin and metalloproteinase with thrombospondin motifs 2 [EC:3.4.24.14]	GO:0008233, GO:0005576, GO:0050840
37362	Novel immune-type receptor 1a
37383	Cyclin A1-like
37391	Similar to nucleoporin 214kDa
37393	Mannose receptor, C type 1
37426	Dual specificity mitogen-activated protein kinase kinase 2 n=6 Tax=Clupeocephala RepID=MP2K2_CYPCA	GO:0005524, GO:0004672, GO:0006468
37458	Ataxia telangiectasia and Rad3 related
37465	RAB3 GTPase-activating protein catalytic subunit n=19 Tax=Eutheria RepID=RB3GP_HUMAN
37474	Proto-oncogene protein c-Fos n=1 Tax=Dicentrarchus labrax RepID=Q0PGB1_DICLA	GO:0003677 GO:0003700 GO:0005634 GO:0006351 GO:0006355 GO:0043565 GO:0046983
37530	Similar to protocadherin
37533	Wilms tumor 1 associated protein n=2 Tax=Clupeocephala RepID=Q5SPA6_DANRE
37561	Rho GTPase activating protein 19
37587	Dynein heavy chain 1, axonemal n=4 Tax=Rattus norvegicus RepID=DYH1_RAT
37654	MYC induced nuclear antigen-like n=1 Tax=Danio rerio RepID=Q7T3G6_DANRE
37679	CD2 antigen cytoplasmic tail-binding protein 2 n=1 Tax=Anoplopoma fimbria RepID=C3KJ52_ANOFI
37697	Complement component C4 n=4 Tax=Takifugu rubripes RepID=Q7SZG2_TAKRU
37701	Similar to semaphorin SEMA6A1
37760	Novel immune-type receptor 1a
37807	Novel immune-type receptor n=1 Tax=Paralichthys olivaceus RepID=Q08JW5_PAROL
37814	LPS-responsive vesicle trafficking, beach and anchor containing
37864	Claudin b n=1 Tax=Danio rerio RepID=Q90XR8_DANRE	GO:0016020
37928	TNFAIP3 interacting protein 1
37952	Similar to Nitric oxide-inducible gene protein
37982	Similar to tet oncogene family member 3
37985	PREDICTED: similar to Baculoviral IAP repeat-containing protein 6 (Ubiquitin-conjugating BIR domain enzyme apollon) n=2 Tax=Danio rerio RepID=UPI0000F21873
37986	Novel immune-type receptor 9 n=2 Tax=Dicentrarchus labrax RepID=D2WL94_DICLA
37990	RAB3c member RAS oncogene family
38073	Fish virus induced TRIM protein n=1 Tax=Oncorhynchus mykiss RepID=C6S472_ONCMY
38117	Class I helical cytokine receptor member 2 n=3 Tax=Tetraodontidae RepID=Q6UAQ4_TETNG
38215	DnaJ (Hsp40) homolog, subfamily C, member 11-like
38240	Myeloid/lymphoid or mixed-lineage leukemia (trithorax homolog, Drosophila)	GO:0016020
38250	Protocadherin alpha subfamily C, 2-like
38289	Mitogen-activated protein kinase kinase kinase kinase 3
38339	Integrin, beta 4-like	GO:0008305, GO:0004872, GO:0005488, GO:0007160, GO:0007155, GO:0007229
38390	PREDICTED: similar to coagulation factor II (thrombin) receptor-like 3 n=2 Tax=Danio rerio RepID=UPI00017603C7
38441	Adaptor-related protein complex 1, sigma 3 subunit, b	GO:0030131, GO:0005515, GO:0006886, GO:0016192
38452	Precursor of second macrophage colony-stimulating factor (Precursor second macrophage colony-stimulating factor) n=1 Tax=Oncorhynchus mykiss RepID=B5DC84_ONCMY
38540	T-complex protein 1 subunit alpha (Fragment) n=1 Tax=Tetraodon nigroviridis RepID=Q4S6V3_TETNG
38551	RAB35, member RAS oncogene family	GO:0005525, GO:0005622, GO:0007264
38555	Scavenger receptor cysteine rich domain containing, group B (4 domains)-like
38564	Similar to Zinc finger protein ubi-d4 (Requiem) (Apoptosis response zinc finger protein) (D4, zinc and double PHD fingers family 2)
38574	Similar to Fc fragment of IgG binding protein
38614	Erythrocyte membrane protein band 4.9 (dematin)
38667	FAT tumor suppressor homolog 3 n=3 Tax=Neognathae RepID=UPI0000E8256A
38735	Putative proteasome 26S non-ATPase subunit 1 (PSMD1) (Fragment) n=1 Tax=Taeniopygia guttata RepID=B5FXI0_TAEGU
38742	Plectin 1 (Fragment) n=1 Tax=Salmo salar RepID=B5RI77_SALSA
38786	Protocadherin beta 16-like
38832	Tumor suppressor candidate 3
38962	SCO-spondin (Fragment) n=3 Tax=Danio rerio RepID=B3LF39_DANRE
38963	Cadherin 22-like
38968	Inducible heat shock protein 70 n=5 Tax=Percomorpha RepID=A5H1H7_PAROL
39011	Bone morphogenetic protein 1 [EC:3,4,24,19]
39032	Interferon regulatory factor 3 variant 1 n=1 Tax=Paralichthys olivaceus RepID=D4N6G3_PAROL	GO:0005634, GO:0003700, GO:0006355
39115	PREDICTED: similar to coagulation factor II (thrombin) receptor-like 2 n=1 Tax=Danio rerio RepID=UPI0000F20AFE
39125	Heat shock protein 9 n=3 Tax=Danio rerio RepID=Q5XJ12_DANRE
39180	Claudin 27a n=2 Tax=Takifugu rubripes RepID=Q6E5Q6_TAKRU	GO:0016020
39197	Mitogen activated protein kinase kinase kinase 4	GO:0005524, GO:0004672, GO:0006468, GO:0004713
39227	BCL2/adenovirus E1B 19 kDa protein-interacting protein 3 n=1 Tax=Salmo salar RepID=C0H8N8_SALSA	GO:0005740, GO:0016021, GO:0043065
39304	Cyclin-dependent kinase inhibitor 3
39354	PREDICTED: similar to cytoplasmic nuclear factor of activated T-cells 3 n=1 Tax=Danio rerio RepID=UPI000175FB6C
39408	Nuclear factor of kappa light polypeptide gene enhancer in B-cells inhibitor-like 1-like; K09256 nuclear factor of kappa light polypeptide gene enhancer in B-cells inhibitor-like 1
39417	Inhibitor of apoptosis protein-like
39420	Src homology 2 domain containing F-like	GO:0005515
39446	Fibronectin 1b n=2 Tax=Danio rerio RepID=A2CEW3_DANRE
39469	C-type lectin receptor n=1 Tax=Paralabidochromis chilotes RepID=Q7T221_9CICH
39528	Heparin cofactor II n=1 Tax=Paralichthys olivaceus RepID=B2Z448_PAROL	GO:0004867
39529	Disrupted in renal carcinoma 2
39549	V-myc myelocytomatosis viral oncogene homolog (avian)
39584	Protocadherin 7-like
39605	Similar to semaphorin III/collapsin-1
39679	Novel protein similar to vertebrate plectin 1, intermediate filament binding protein 500kDa (PLEC1) n=1 Tax=Danio rerio RepID=A5WV02_DANRE
39704	Brain and acute leukemia, cytoplasmic
39743	NUP50 domain containing protein
39757	Janus kinase and microtubule interacting protein 3
39787	Ferritin, heavy polypeptide 1
39920	Similar to melanoma cell adhesion molecule; K06534 melanoma cell adhesion molecule
39931	Ankyrin repeat and SOCS box-containing 14
39952	Cellular tumor antigen p53 n=1 Tax=Paralichthys olivaceus RepID=A5JSV4_PAROL
39983	Mitogen-activated protein kinase 12 n=1 Tax=Salmo salar RepID=B5XCI4_SALSA	GO:0008430
39991	CD8 beta molecule
40004	Protocadherin 1-like	GO:0016020, GO:0005509, GO:0007156
40008	Cellular tumor antigen p53 n=1 Tax=Paralichthys olivaceus RepID=A5JSV4_PAROL
40042	SH3-domain GRB2-like (endophilin) interacting protein 1-like
40094	Stress-associated endoplasmic reticulum protein 1 n=9 Tax=Coelomata RepID=C1BPB8_9MAXI
40153	CD151 molecule (Raph blood group)	GO:0016021
40213	Cyclin B1 interacting protein 1, E3 ubiquitin protein ligase
40245	Inhibitor of apoptosis protein-like
40284	TNF receptor-associated factor 4	GO:0008270
40332	PREDICTED: similar to Cdc42 effector protein 3 n=1 Tax=Danio rerio RepID=UPI000176072B
40411	Zinc finger protein 638
40425	Fibronectin leucine rich transmembrane 1a
40430	Src-like-adapter 2 n=7 Tax=Murinae RepID=SLAP2_MOUSE	GO:0005515
40490	Mitogen activated protein kinase kinase kinase 4	GO:0005524, GO:0004672, GO:0006468, GO:0004713
40499	Ras-related protein ralB-B n=2 Tax=Euteleostomi RepID=C1BMC6_OSMMO	GO:0005622, GO:0005525, GO:0007264
40519	P-selectin glycoprotein ligand 1 propeptide n=2 Tax=Rattus norvegicus RepID=A7WPA8_RAT	GO:0016020
40525	RAB3 GTPase activating protein subunit 1
40546	Ankyrin repeat domain 28
40611	Serotransferrin n=2 Tax=Oryzias latipes RepID=TRFE_ORYLA
40616	Nuclear factor of kappa B inhibitor-interacting Ras-like protein 1 n=1 Tax=Esox lucius RepID=C1BXF6_ESOLU
40625	Nucleoporin-like 2 n=1 Tax=Salmo salar RepID=B5X1Y4_SALSA
40639	T-cell receptor beta chain ANA 11, putative (Fragment) n=1 Tax=Brugia malayi RepID=A8QFD1_BRUMA
40662	Interferon regulatory factor 2
40669	Dynein heavy chain 2, axonemal-like
40680	Similar to erythrocyte membrane protein band 4,1 (elliptocytosis 1, RH-linked)
40696	Tumor necrosis factor receptor-like protein n=1 Tax=Lymphocystis disease virus 2 RepID=Q91ME8_9VIRU
40709	Claudin 3d n=1 Tax=Takifugu rubripes RepID=Q6E5R9_TAKRU
40716	T-cell surface glycoprotein CD8beta n=2 Tax=Takifugu rubripes RepID=A7VKB3_TAKRU
40730	C-type natriuretic peptide 4 n=1 Tax=Oryzias latipes RepID=ANFC4_ORYLA	GO:0005576, GO:0005179
40793	Fibroblast growth factor 10a	GO:0008083
40818	PREDICTED: similar to SON protein (SON3) (Negative regulatory element-binding protein) (NRE-binding protein) (DBP-5) (Bax antagonist selected in saccharomyces 1) (BASS1) n=1 Tax=Apis mellifera RepID=UPI0000DB7AFC
40829	Cyclin-dependent kinase 2-associated protein 1 n=6 Tax=Euteleostei RepID=B9ELD6_SALSA
40848	Ras domain containing protein
40849	CD151 molecule (Raph blood group)	GO:0016021
40911	SH3-domain GRB2-like 2
40957	Acylphosphatase 1, erythrocyte (common) type
41022	Src-like-adaptor 2	GO:0005515
41026	Interleukin-1 receptor associated kinase 4; K04733 interleukin-1 receptor-associated kinase 4 [EC:2,7,11,1]
41042	Interleukin-1 receptor activated kinase 1 n=1 Tax=Siniperca chuatsi RepID=C5HG85_SINCH
41080	Proteasome subunit alpha type (Fragment) n=1 Tax=Tetraodon nigroviridis RepID=Q4SHI1_TETNG
41088	RAB11 family interacting protein 3 (class II)
41094	Erythrocyte membrane protein band 4,1 like 5
41113	Leucyl/cystinyl aminopeptidase
41117	15-hydroxyprostaglandin dehydrogenase n=1 Tax=Anoplopoma fimbria RepID=C3KIK2_ANOFI	GO:0003824 GO:0005488 GO:0008152 GO:0016491 GO:0055114
41131	X-prolyl aminopeptidase (aminopeptidase P) 1, soluble
41144	Annexin A11 n=1 Tax=Salmo salar RepID=B5X1W5_SALSA	GO:0005544, GO:0005509
41156	PREDICTED: ADAM metallopeptidase with thrombospondin type 1 motif, 17 n=1 Tax=Taeniopygia guttata RepID=UPI000194CEB3
41217	Aminopeptidase N [EC:3,4,11,2]
41265	p21 protein (Cdc42/Rac)-activated kinase 4
41271	Endoplasmic reticulum lectin 1	GO:0005515
41282	SH3-containing GRB2-like protein 3-interacting protein 1 (Endophilin- 3-interacting protein), n=1 Tax=Homo sapiens RepID=UPI0000E05578
41300	CD36 moelcule	GO:0016020, GO:0007155
41322	Similar to mannose receptor, C type 1-like 1	GO:0005488
41349	TCR_zetazeta domain containing protein
41364	Hepatocyte growth factor activator n=1 Tax=Salmo salar RepID=B5X2N6_SALSA
41427	Baculoviral IAP repeat-containing 5a	GO:0005622
41534	B-cell CLL/lymphoma 9-like
41557	Novel protein similar to vertebrate Fas apoptotic inhibitory molecule (FAIM, zgc:92723) n=1 Tax=Danio rerio RepID=Q6DGY1_DANRE	GO:0043066
41594	Protocadherin 2A3 n=7 Tax=Tetraodontidae RepID=A4KCG7_TAKRU
41595	Connexin 31,5 protein-like
41617	Myeloid/lymphoid or mixed-lineage leukemia (trithorax homolog, Drosophila)	GO:0016020
41630	Cytochrome P450 1C2 n=1 Tax=Stenotomus chrysops RepID=Q8QGR1_STECH	GO:0009055, GO:0020037, GO:0005506, GO:0004497
41651	Annexin A11a	GO:0005544, GO:0005509
41661	Cell adhesion molecule 2b
41670	MHC class II alpha antigen n=1 Tax=Psetta maxima RepID=Q4FCM4_PSEMX
41680	RAB34 like, member RAS oncogene family
41696	Erythrocyte band 7 integral membrane protein n=1 Tax=Anoplopoma fimbria RepID=C3KIG0_ANOFI
41704	Mitogen-activated protein kinase-activated protein kinase 5 n=5 Tax=Clupeocephala RepID=A2BGS0_DANRE	GO:0005524, GO:0004672, GO:0006468, GO:0004713
41740	Cyclin-dependent kinase 2
41781	Mitogen-activated protein kinase kinase kinase 6
41859	Leukotriene B4 receptor 1-like protein (Fragment) n=1 Tax=Psetta maxima RepID=Q27HW2_PSEMX	GO:0016021, GO:0007186
41895	CD029 protein-like
41925	Protocadherin 2A5-like	GO:0016020, GO:0005509, GO:0007156
41937	Inhibitor of growth protein 4 n=5 Tax=Euteleostei RepID=B5X938_SALSA
42026	26S proteasome non-ATPase regulatory subunit 7 n=3 Tax=Euteleostomi RepID=B5XBJ8_SALSA
42052	Similar to Cytokine like 1
42094	Epidermal growth factor n=3 Tax=Danio rerio RepID=Q6VQA2_DANRE
42103	RAB34 like, member RAS oncogene family
42130	Integrin, alpha 6
42175	C-type lectin domain family 4 member E n=1 Tax=Anoplopoma fimbria RepID=C3KIA1_ANOFI	GO:0005488
42179	RAB23, member RAS oncogene family n=2 Tax=Danio rerio RepID=B8A453_DANRE
42187	ADAM metallopeptidase with thrombospondin type 1 motif, 17	GO:0031012, GO:0004222
42223	PREDICTED: similar to RAB31, member RAS oncogene family n=1 Tax=Monodelphis domestica RepID=UPI0000F2C826
42228	CD79a molecule, immunoglobulin-associated alpha
42255	Fc receptor-like 3-like
42267	Protocadherin 2G25 n=1 Tax=Takifugu rubripes RepID=A4KCM6_TAKRU
42291	Fibroblast growth factor receptor 4 n=3 Tax=Danio rerio RepID=FGFR4_DANRE	GO:0000166 GO:0004672 GO:0004713 GO:0004714 GO:0004872 GO:0005007 GO:0005515 GO:0005524 GO:0006468 GO:0008284 GO:0008543 GO:0016020 GO:0016021 GO:0016301 GO:0016310 GO:0016740
42319	Janus kinase and microtubule interacting protein 1
42331	Cell growth regulator with RING finger domain protein 1 n=1 Tax=Salmo salar RepID=C0H829_SALSA
42429	Tyrosine-protein kinase receptor (Fragment) n=1 Tax=Tetraodon nigroviridis RepID=Q4S572_TETNG
42435	Peroxisome proliferator-activated receptor gamma n=5 Tax=Percomorpha RepID=C6FHM8_PAROL	GO:0005634, GO:0043565, GO:0008270, GO:0003700, GO:0006355
42443	Ankyrin repeat domain 33
42462	Similar to SOCS box-containing WD protein SWiP-2
42472	GATA zinc finger domain containing 2A
42479	SUMO1/sentrin/SMT3 specific peptidase 2
42498	PREDICTED: similar to src-family tyrosine kinase SCK n=1 Tax=Danio rerio RepID=UPI0001760C41	GO:0004713, GO:0005524, GO:0006468
42499	Suppression of tumorigenicity 13 (Colon carcinoma) (Hsp70 interacting protein) (Fragment) n=1 Tax=Xenopus (Silurana) tropicalis RepID=Q07FY1_XENTR
42510	DLA class II histocompatibility antigen, DR-1 beta chain n=1 Tax=Anoplopoma fimbria RepID=C3KI99_ANOFI
42531	Dynein, axonemal, heavy chain 9 n=5 Tax=Murinae RepID=B1AR51_MOUSE
42570	Apolipoprotein F n=1 Tax=Salmo salar RepID=B5X1J5_SALSA
42672	Mitogen-activated protein kinase kinase kinase kinase 5	GO:0005083
42721	Rho guanine nucleotide exchange factor 7
42734	Ankyrin repeat domain 33
42792	Cell adhesion molecule 1a isoform 3 n=6 Tax=Danio rerio RepID=B0F6R0_DANRE
42805	Mannose receptor, C type 1b
42853	Protocadherin 2G18 n=2 Tax=Tetraodontidae RepID=A4KCL9_TAKRU
42867	PREDICTED: similar to calpain-like protease n=2 Tax=Neognathae RepID=UPI00003AB78F
42871	Cyclin B1 n=1 Tax=Larimichthys crocea RepID=B6E1S8_LARCR
42878	Nucleoporin 210kDa
42895	Novel protein similar to vertebrate cell division cycle and apoptosis regulator 1 (CCAR1)
42900	Tumor protein p53-inducible nuclear protein 2 n=1 Tax=Osmerus mordax RepID=C1BKI8_OSMMO
42942	Clathrin heavy chain 1 n=46 Tax=Euteleostomi RepID=CLH1_HUMAN
43055	Tumor protein p63 regulated 1
43138	P-selectin-like; K08647 pappalysin-2 [EC:3,4,24,-]
43170	Tumour necrosis factor receptor-like
43171	Gap junction protein, beta 1, 32kDa
43204	Matrix metalloproteinase-16 precursor (EC 3.4.24.-) (MMP-16) (Membrane-type matrix metalloproteinase 3) (MT-MMP 3) (MTMMP3) (Membrane-type-3 matrix metalloproteinase) (MT3-MMP) (MT3MMP) (MMP- X2). n=1 Tax=Danio rerio RepID=UPI0000D8F151	GO:0008152
43252	B-cell lymphoma 6 protein homolog n=1 Tax=Salmo salar RepID=B5X3L4_SALSA
43263	Ankyrin repeat and MYND domain containing
43374	Fibrinogen-like protein (Fragment) n=2 Tax=Xenopus RepID=Q98UE9_XENLA
43382	Connexin 44,2-like
43406	Similar to Cacna2d2 protein; K04859 voltage-dependent calcium channel alpha-2/delta-2
43439	Multiple epidermal growth factor-like domains 6-like	GO:0016020, GO:0009986
43445	Toll-like receptor 2 n=1 Tax=Paralichthys olivaceus RepID=Q76CU0_PAROL
43463	PREDICTED: calmodulin 2 n=1 Tax=Oryctolagus cuniculus RepID=UPI0001CE12C0
43472	Fanconi anemia, complementation group M
43503	Ankyrin 2, neuronal
43523	Multidrug and toxin extrusion protein 1-like
43547	Novel protein similar to human and mouse EGF-like, fibronectin type III and laminin G domains (EGFLAM)
43555	Superkiller viralicidic activity 2-like 2 n=2 Tax=Percomorpha RepID=C5NN13_ORYLA
43567	TLR3 n=3 Tax=Takifugu rubripes RepID=Q5H721_TAKRU
43619	NCK-associated protein 1
43641	Multidrug and toxin extrusion protein 1-like
43688	Hepatocyte growth factor regulated tyrosine kinase substrate
43692	GRB10 interacting GYF protein 1
43755	Integrin beta n=2 Tax=Danio rerio RepID=B3DIV8_DANRE	GO:0008305, GO:0004872, GO:0005488, GO:0007160, GO:0007155, GO:0007229
43760	Janus kinase 2
43816	PREDICTED: cell growth-regulating nucleolar protein [Xenopus (Silurana) tropicalis]
43837	BRCA1-associated RING domain protein 1 [EC:6,3,2,19]
43906	Claudin b n=1 Tax=Danio rerio RepID=Q90XR8_DANRE	GO:0016020
43919	Nuclear factor of kappa B repressing factor n=1 Tax=Salmo salar RepID=C0H916_SALSA
43949	Proteasome subunit alpha type n=1 Tax=Ricinus communis RepID=B9T3P0_RICCO
44021	Similar to transforming growth factor, beta receptor III (betaglycan, 300kDa)
44130	Mucosa associated lymphoid tissue lymphoma translocation gene 1
44148	p21 protein (Cdc42/Rac)-activated kinase 7	GO:0005524, GO:0004672, GO:0006468
44153	p21 protein (Cdc42/Rac)-activated kinase 7	GO:0005524, GO:0004672, GO:0006468
44170	Caprin family member 2
44177	TNF receptor-associated protein 1
44212	RAB31, member RAS oncogene family
44344	RAB13, member RAS oncogene family
44346	Similar to MAP-kinase activating death domain-containing protein
44364	Nuclear factor of kappa B2 n=1 Tax=Siniperca chuatsi RepID=A4ZWB7_SINCH
44390	PREDICTED: similar to Ras-related protein Rab-13 (Cell growth-inhibiting gene 4 protein) n=1 Tax=Sus scrofa RepID=UPI00017EF8C1
44424	Mal, T-cell differentiation protein	GO:0016020
44425	Astacin like metalloprotease n=1 Tax=Oryzias latipes RepID=Q14TH4_ORYLA	GO:0004222 GO:0006508 GO:0008233 GO:0008237 GO:0008270 GO:0016021 GO:0016032 GO:0016787 GO:0019031 GO:0019058 GO:0046872
44438	Rab11-1a n=3 Tax=Limulus polyphemus RepID=Q6XP51_LIMPO
44440	JNK1/MAPK8-associated membrane protein n=9 Tax=Euarchontoglires RepID=JKAMP_HUMAN
44459	Adaptor-related protein complex 3, beta 1 subunit
44499	Leucine rich repeat and fibronectin type III domain containing 3-like
44598	Transferrin	GO:0005576, GO:0008199, GO:0006879, GO:0006826
[truncated: 242 more rows]
