# Supplementary material for: A combined strategy involving Sanger and 454 pyrosequencing increases genomic resources to aid in the management of reproduction, disease control and genetic selection in the turbot (Scophthalmus maximus)
Source: BMC Genomics. 2013 Mar 15;14:180. doi: 10.1186/1471-2164-14-180 (PMC3700835; doi:10.1186/1471-2164-14-180)
Supplement: Additional file 3 — List of all the reproduction-related genes found in the Turbot 3 database. [file 1471-2164-14-180-S3.xlsx]

## Sheet: Additional file 2
ID sequence	Annotation	GO Terms
24	Chymotrypsinogen 2-like protein (Fragment) n=3 Tax=Percomorpha RepID=Q4QY78_SPAAU	GO:0003824 GO:0004252 GO:0006508 GO:0008233 GO:0008236 GO:0016021 GO:0016032 GO:0016787
31	Beta-type globin n=1 Tax=Psetta maxima RepID=A0EZW7_PSEMX	GO:0004675 GO:0005024 GO:0005344 GO:0005506 GO:0005833 GO:0006810 GO:0015671 GO:0016020 GO:0019031 GO:0019058 GO:0019825 GO:0020037 GO:0046872
66	Astacin like metalloprotease n=1 Tax=Epinephelus coioides RepID=D6PVQ8_EPICO	GO:0004222 GO:0006508 GO:0008233 GO:0008237 GO:0008270 GO:0016021 GO:0016032 GO:0016787 GO:0019031 GO:0019058 GO:0046872
74	TT_ORF1 multi-domain protein	GO:0000786 GO:0003677 GO:0005634 GO:0007283 GO:0044423
86	Med15 multi-domain protein	GO:0000119 GO:0006357 GO:0006944 GO:0016021 GO:0016455 GO:0019031 GO:0046813
87	TT_ORF1 multi-domain protein	GO:0000786 GO:0003677 GO:0005634 GO:0007283
95	60S ribosomal protein L39 n=13 Tax=Euteleostomi RepID=RL39_HUMAN	GO:0003723 GO:0003735 GO:0005622 GO:0005829 GO:0005840 GO:0006412 GO:0006414 GO:0006415 GO:0010467 GO:0016032 GO:0019058 GO:0019083 GO:0022625 GO:0030529 GO:0031018 GO:0044267
149	chimerin (chimaerin) 1-like; K05732 glucocorticoid receptor DNA-binding factor 1	GO:0005622 GO:0007165
164	Tetraspanin-9 n=2 Tax=Salmoninae RepID=TSN9_SALSA	GO:0016020 GO:0016021 GO:0016032
180	PRSS3; protease, serine, 3; K01312 trypsin [EC:3.4.21.4]	GO:0004252 GO:0006508 GO:0016021 GO:0016032
195	Cathepsin S cysteine protease n=1 Tax=Paralichthys olivaceus RepID=Q58HF5_PAROL	GO:0004197 GO:0006508 GO:0008233 GO:0008234 GO:0016021 GO:0016032 GO:0016787
205	Trypsinogen 1 n=2 Tax=Percomorpha RepID=Q9W7Q7_PAROL	GO:0003824 GO:0004252 GO:0006508 GO:0008233 GO:0008236 GO:0016021 GO:0016032 GO:0016787
220	40S ribosomal protein S21 n=15 Tax=Euteleostomi RepID=RS21_HUMAN	GO:0003735 GO:0005622 GO:0005737 GO:0005829 GO:0005840 GO:0006412 GO:0006414 GO:0006415 GO:0010467 GO:0015935 GO:0016032 GO:0019058 GO:0019083 GO:0022627 GO:0030529 GO:0031018 GO:0044267 GO:0047485
252	ckba, MGC154095, mg:cb02h12, wu:fb62d04, wu:fc14g11, zgc:154095, zgc:92079; creatine kinase, brain a (EC:2.7.3.2)	GO:0016301 GO:0016772
297	Trypsinogen 2 n=3 Tax=Percomorpha RepID=A7VMR7_SOLSE	GO:0003824 GO:0004252 GO:0006508 GO:0008233 GO:0008236 GO:0016021 GO:0016032 GO:0016787 GO:0019031 GO:0019058 GO:0045095
313	PREDICTED: similar to Tubulin, alpha 1c n=1 Tax=Ornithorhynchus anatinus RepID=UPI000155C4BA	GO:0003924 GO:0005525 GO:0016021 GO:0016032 GO:0043234 GO:0051258
323	Transcription factor 4 (Immunoglobulin transcription factor 2) (ITF-2) (SL3-3 enhancer factor 2) (SEF-2). n=1 Tax=Xenopus (Silurana) tropicalis RepID=UPI000069ED42	GO:0000786 GO:0003677 GO:0005634 GO:0007283 GO:0030528 GO:0045449
330	Elastase 3 n=1 Tax=Paralichthys olivaceus RepID=Q9W7Q0_PAROL	GO:0003824 GO:0004252 GO:0006508 GO:0008233 GO:0008236 GO:0016021 GO:0016032 GO:0016787 GO:0019031 GO:0019058
332	Aquaporin-8 n=1 Tax=Anoplopoma fimbria RepID=C3KH11_ANOFI	GO:0005215 GO:0006810 GO:0016020 GO:0016021
333	60S ribosomal protein L22 n=34 Tax=Euteleostomi RepID=RL22_HUMAN	GO:0003723 GO:0003735 GO:0005622 GO:0005737 GO:0005829 GO:0005840 GO:0006412 GO:0006414 GO:0006415 GO:0008201 GO:0010467 GO:0016032 GO:0019058 GO:0019083 GO:0022625 GO:0030529 GO:0031018 GO:0044267 GO:0046632
369	Elongation factor 1-beta n=5 Tax=Euteleostei RepID=C1BX49_ESOLU	GO:0000398 GO:0000786 GO:0003677 GO:0003746 GO:0005634 GO:0005681 GO:0005853 GO:0006412 GO:0006414 GO:0007283
374	Elastase 2-like protein (Fragment) n=2 Tax=Percomorpha RepID=Q4QY81_SPAAU	GO:0003824 GO:0004252 GO:0006508 GO:0008233 GO:0008236 GO:0016021 GO:0016032 GO:0016787
376	60S ribosomal protein L11 n=22 Tax=Craniata RepID=RL11_ICTPU	GO:0003723 GO:0003735 GO:0005622 GO:0005730 GO:0005840 GO:0006412 GO:0016021 GO:0016032 GO:0019843 GO:0030529 GO:0034504
391	similar to vitelline membrane outer layer 1 homolog (chicken)	GO:0008316 GO:0016021 GO:0016032 GO:0030704
402	Sex hormone binding globulin n=1 Tax=Verasper moseri RepID=B6ZDS9_VERMO
404	c1qtnf2, fe50b04, wu:fe50b04; C1q and tumor necrosis factor related protein 2
411	zf-LITAF-like multi-domain protein	GO:0006944 GO:0016021 GO:0019031 GO:0046813
419	Warm temperature acclimation related-like 65kDa protein n=1 Tax=Harpagifer antarcticus RepID=B1GS20_HARAN
425	similar to vitelline membrane outer layer 1 homolog (chicken)	GO:0008316 GO:0030704
426	fetub, im:6910148; fetuin B	GO:0016021 GO:0016032
439	zgc:112160 (EC:3.4.21.1)	GO:0004252 GO:0006508 GO:0016021 GO:0016032 GO:0019031 GO:0019058
443	High choriolytic enzyme 1 n=2 Tax=Takifugu rubripes RepID=Q8UW51_TAKRU	GO:0004222 GO:0006508 GO:0008233 GO:0008237 GO:0008270 GO:0016021 GO:0016032 GO:0016787 GO:0046872
461	Macrosialin n=1 Tax=Salmo salar RepID=C0H9A0_SALSA	GO:0016020 GO:0016021 GO:0016032
474	Rab GDP dissociation inhibitor beta n=3 Tax=Clupeocephala RepID=B5X1S6_SALSA	GO:0005093 GO:0015031 GO:0016021 GO:0016032 GO:0043087
477	Glucocorticoid induced transcript 1 n=2 Tax=Danio rerio RepID=A1L1Q3_DANRE
493	similar to infertility-related sperm protein
499	nt5c3, fb30h07, wu:fb30h07, zgc:66117; 5'-nucleotidase, cytosolic III (EC:3.1.3.5); K01081 5'-nucleotidase [EC:3.1.3.5]	GO:0000287 GO:0005737 GO:0008253 GO:0016021 GO:0016032
510	Anemone_cytotox multi-domain protein	GO:0006812 GO:0015267 GO:0016021 GO:0016032 GO:0046930 GO:0046931 GO:0052331
544	Herpes_BLLF1 multi-domain protein	GO:0019031 GO:0019058
549	Isoform 2 of Platelet-activating factor acetylhydrolase IB subunit alpha n=5 Tax=Eutheria RepID=P63005-2	GO:0001675 GO:0001764 GO:0005813 GO:0005875 GO:0007067 GO:0007268 GO:0007405 GO:0007611 GO:0008017 GO:0008090 GO:0008344 GO:0016042 GO:0021766 GO:0021819 GO:0030036 GO:0031512 GO:0031965 GO:0032319 GO:0042803 GO:0047496 GO:0048471 GO:0050885 GO:0051081 GO:0051219
550	Lethal(2) giant larvae protein homolog 2 n=2 Tax=Danio rerio RepID=L2GL2_DANRE	GO:0005737 GO:0005856 GO:0006887 GO:0007010 GO:0007049 GO:0008285 GO:0008544 GO:0010719 GO:0030336 GO:0031581 GO:0043588 GO:0045682 GO:0048919 GO:0050680
574	Actin, cytoplasmic 1, N-terminally processed n=100 Tax=Eukaryota RepID=ACTB1_DANRE	GO:0000166 GO:0005515 GO:0005524 GO:0005737 GO:0005856 GO:0019031 GO:0019058
575	Zgc:92139 n=1 Tax=Danio rerio RepID=Q6DHR6_DANRE	GO:0004222 GO:0006508 GO:0008233 GO:0008237 GO:0016021 GO:0016032 GO:0016787
579	LOC553451 protein n=1 Tax=Danio rerio RepID=UPI0001A2BB1C	GO:0016021 GO:0016032
586	Novel protein (Fragment) n=2 Tax=Danio rerio RepID=A3KQN3_DANRE	GO:0000786 GO:0003677 GO:0005199 GO:0005576 GO:0005634 GO:0007283 GO:0009664 GO:0050840
598	hsd17b4, MGC108050; hydroxysteroid (17-beta) dehydrogenase 4; K12405 3-hydroxyacyl-CoA dehydrogenase / 3a,7a,12a-trihydroxy-5b-cholest-24-enoyl-CoA hydratase [EC:1.1.1.35 4.2.1.107]	GO:0008152 GO:0016491
604	Tubulin beta-2C chain n=173 Tax=Metazoa RepID=TBB2C_HUMAN	GO:0000086 GO:0000166 GO:0000278 GO:0003924 GO:0005198 GO:0005525 GO:0005737 GO:0005829 GO:0005856 GO:0005874 GO:0006184 GO:0006457 GO:0006928 GO:0007017 GO:0007018 GO:0019031 GO:0019058 GO:0042267 GO:0042288 GO:0043234 GO:0044267 GO:0051082 GO:0051084 GO:0051258
608	Growth hormone receptor 2 n=1 Tax=Epinephelus coioides RepID=A1YJR4_EPICO	GO:0004872 GO:0019028 GO:0044423
611	solute carrier family 39 (zinc transporter), member 6-like	GO:0003700 GO:0005634 GO:0006355 GO:0016020 GO:0016021 GO:0016032 GO:0030001 GO:0046873
640	hipk2, MGC198433, cb1009, si:dkey-16j24.2, si:dkey-239k7.1, wu:fk56d12; homeodomain interacting protein kinase 2 (EC:2.7.11.1); K08826 homeodomain interacting protein kinase [EC:2.7.11.1]	GO:0016021 GO:0016032 GO:0019031 GO:0019058
647	bri3; brain protein I3
654	adenosine monophosphate deaminase 2 (isoform L)-like	GO:0009168 GO:0019239
659	Interferon regulatory factor 2-binding protein 1 [Salmo salar]gb|ACN10733.1| Interferon regulatory factor 2-binding protein 1 [Salmo salar]	GO:0005213 GO:0005576 GO:0007304 GO:0042600
661	lpp, MGC56152, zgc:56152; LIM domain containing preferred translocation partner in lipoma	GO:0008270 GO:0016021 GO:0016032 GO:0045095
672	similar to alpha-2-macroglobulin receptor; K04550 low density lipoprotein-related protein 1 (alpha-2-macroglobulin receptor)	GO:0005509 GO:0016020 GO:0016021 GO:0016032 GO:0045095
689	Cathepsin L n=2 Tax=Percoidei RepID=A8D8I2_LATCA	GO:0004197 GO:0006508 GO:0008233 GO:0008234 GO:0016021 GO:0016032 GO:0016787 GO:0019031 GO:0019058
704	PolyADP-ribose glycohydrolase ARH3 n=1 Tax=Salmo salar RepID=B5XG88_SALSA	GO:0016021 GO:0016032 GO:0016787
728	fc18f11, id:ibd2867, wu:fc18f11, wu:fk50g10, wu:fp72a01, xx:fp72a01, zgc:77871; zgc:73292; K06509 kangai 1	GO:0016021 GO:0016032
745	PREDICTED: heme-binding protein 1-like isoform 1 [Xenopus (Silurana) tropicalis]	GO:0000786 GO:0003677 GO:0005634 GO:0007283 GO:0019028 GO:0044423
749	fgg, fb60h05, fb62e01, wu:fb60h05, wu:fb62e01, zgc:56023; fibrinogen, gamma polypeptide; K03905 fibrinogen gamma chain	GO:0005102 GO:0007165 GO:0016021 GO:0016032 GO:0045095
764	srsf5a, MGC77797, im:6906390, sfrs5, sfrs5a, wu:fj09b12, zgc:77797; serine/arginine-rich splicing factor 5a; K12893 splicing factor, arginine/serine-rich 4/5/6	GO:0003676 GO:0005634 GO:0006397 GO:0019013 GO:0046660
769	similar to Inter-alpha-trypsin inhibitor heavy chain H2 precursor (ITI heavy chain H2) (Inter-alpha-inhibitor heavy chain 2) (Inter-alpha-trypsin inhibitor complex component II) (Serum-derived hyaluronan-associated protein) (SHAP)	GO:0004867 GO:0016021 GO:0016032 GO:0030212
770	Peptidyl-prolyl cis-trans isomerase (Fragment) n=2 Tax=Coelomata RepID=A0F006_PSEMX	GO:0003755 GO:0006457 GO:0016021 GO:0016032 GO:0016853 GO:0019031 GO:0019058
772	Ceruloplasmin n=1 Tax=Chionodraco rastrospinosus RepID=A6PYT6_CHIRA	GO:0004322 GO:0005507 GO:0016021 GO:0016032 GO:0016491 GO:0045095 GO:0046872 GO:0055114
779	Nuclear protein 1 n=2 Tax=Salmo salar RepID=B5XCJ7_SALSA	GO:0000786 GO:0003677 GO:0005634 GO:0005882 GO:0007283
782	C1R/C1S subunit of Ca2+-dependent complex n=1 Tax=Oncorhynchus mykiss RepID=Q70W31_ONCMY	GO:0003824 GO:0004252 GO:0005509 GO:0006508
783	Fetuin B (Fragment) n=1 Tax=Epinephelus coioides RepID=D6PVT4_EPICO	GO:0004869 GO:0016021 GO:0016032 GO:0019031 GO:0019058
799	cdh1, E-cadherin; cadherin 1, epithelial; K05689 cadherin 1, type 1, E-cadherin	GO:0005509 GO:0007156 GO:0016020 GO:0016021 GO:0016032
815	Warm temperature acclimation-related 65 kDa protein n=2 Tax=Dicentrarchus labrax RepID=A1YTM9_DICLA	GO:0016021 GO:0016032
839	Warm temperature acclimation-related 65 kDa protein n=2 Tax=Dicentrarchus labrax RepID=A1YTM9_DICLA	GO:0019028
847	Nuclear protein 1 n=1 Tax=Anoplopoma fimbria RepID=C3KHB1_ANOFI	GO:0000786 GO:0003677 GO:0005634 GO:0007283
855	Nuclear protein 1 n=1 Tax=Anoplopoma fimbria RepID=C3KHB1_ANOFI	GO:0000786 GO:0003677 GO:0005634 GO:0007283
869	60S ribosomal protein L17 n=48 Tax=Gnathostomata RepID=RL17_HUMAN	GO:0003735 GO:0005622 GO:0005829 GO:0005840 GO:0006412 GO:0006414 GO:0006415 GO:0010467 GO:0015934 GO:0016032 GO:0019058 GO:0019083 GO:0030529 GO:0031018 GO:0044267
871	Creatine kinase muscle isoform 2 n=3 Tax=Percomorpha RepID=Q7T1J2_CHAAC	GO:0000166 GO:0003824 GO:0005524 GO:0016021 GO:0016032 GO:0016301 GO:0016310 GO:0016740 GO:0016772
873	Brain-specific fatty acid binding protein n=2 Tax=Percomorpha RepID=Q2PHF0_ORYLA	GO:0005215 GO:0005488 GO:0006810 GO:0008289
878	40S ribosomal protein S3a n=74 Tax=Eukaryota RepID=RS3A_HUMAN	GO:0003723 GO:0003735 GO:0005515 GO:0005622 GO:0005634 GO:0005730 GO:0005737 GO:0005829 GO:0005840 GO:0006412 GO:0006413 GO:0006414 GO:0006415 GO:0006917 GO:0008168 GO:0010467 GO:0016032 GO:0019058 GO:0019083 GO:0022627 GO:0030154 GO:0030529 GO:0031018 GO:0044267
879	60S ribosomal protein L23 n=32 Tax=Coelomata RepID=RL23_HUMAN	GO:0003735 GO:0005515 GO:0005622 GO:0005730 GO:0005737 GO:0005829 GO:0005840 GO:0006412 GO:0006414 GO:0006415 GO:0006610 GO:0010467 GO:0016032 GO:0019058 GO:0019083 GO:0030529 GO:0031018 GO:0044267
884	40S ribosomal protein S6 n=66 Tax=Gnathostomata RepID=RS6_HUMAN	GO:0000028 GO:0003677 GO:0003700 GO:0003735 GO:0005515 GO:0005622 GO:0005634 GO:0005730 GO:0005829 GO:0005840 GO:0006364 GO:0006412 GO:0006414 GO:0006415 GO:0008286 GO:0010467 GO:0015935 GO:0016032 GO:0019058 GO:0019083 GO:0022627 GO:0030529 GO:0031018 GO:0031929 GO:0042274 GO:0042593 GO:0043065 GO:0044267 GO:0045449
888	40S ribosomal protein S20 n=60 Tax=Coelomata RepID=RS20_HUMAN	GO:0003723 GO:0003735 GO:0005515 GO:0005622 GO:0005737 GO:0005829 GO:0005840 GO:0006412 GO:0006414 GO:0006415 GO:0010467 GO:0015935 GO:0016032 GO:0019058 GO:0019083 GO:0022627 GO:0030529 GO:0031018 GO:0044267
901	Elongation factor 1-gamma n=6 Tax=Cyprinidae RepID=EF1G_DANRE	GO:0003746 GO:0005853 GO:0006412 GO:0006414 GO:0016021 GO:0016032
927	zona pellucida sperm-binding protein 3-like
946	60S ribosomal protein L8 n=34 Tax=Euteleostomi RepID=RL8_HUMAN	GO:0003723 GO:0003735 GO:0005622 GO:0005737 GO:0005829 GO:0005840 GO:0006412 GO:0006414 GO:0006415 GO:0010467 GO:0016032 GO:0019031 GO:0019058 GO:0019083 GO:0019843 GO:0022625 GO:0030529 GO:0031018 GO:0044267
964	Splicing factor 3B subunit 10 n=7 Tax=Euteleostomi RepID=Q6ZM78_DANRE	GO:0016021 GO:0016032
965	40S ribosomal protein S12 n=54 Tax=Euteleostomi RepID=RS12_HUMAN	GO:0003674 GO:0003735 GO:0005622 GO:0005737 GO:0005829 GO:0005840 GO:0006364 GO:0006412 GO:0006414 GO:0006415 GO:0010467 GO:0016032 GO:0019058 GO:0019083 GO:0022627 GO:0030529 GO:0031018 GO:0032040 GO:0044267
966	zpy1, MGC86501; zona pellucida protein Y1
970	DUF1421 multi-domain protein	GO:0016021 GO:0016032 GO:0019031 GO:0019058
972	3-oxo-5-beta-steroid 4-dehydrogenase n=1 Tax=Salmo salar RepID=B9EMZ1_SALSA	GO:0016491 GO:0055114
976	Proteasome subunit beta type-3 n=36 Tax=Euteleostomi RepID=PSB3_HUMAN	GO:0000075 GO:0000082 GO:0000084 GO:0000216 GO:0000278 GO:0000502 GO:0004175 GO:0004298 GO:0005515 GO:0005634 GO:0005737 GO:0005839 GO:0006521 GO:0006915 GO:0006977 GO:0008233 GO:0016032 GO:0016070 GO:0016071 GO:0016787 GO:0031145 GO:0034641 GO:0042981 GO:0044419 GO:0051436 GO:0051437 GO:0051439 GO:0051603
1001	60S ribosomal protein L15 n=68 Tax=Eumetazoa RepID=RL15_HUMAN	GO:0003723 GO:0003735 GO:0005622 GO:0005829 GO:0005840 GO:0006412 GO:0006414 GO:0006415 GO:0010467 GO:0016032 GO:0019058 GO:0019083 GO:0030529 GO:0031018 GO:0044267
1022	Zinc finger protein 183 n=1 Tax=Oryzias latipes RepID=Q67EQ7_ORYLA	GO:0003676 GO:0005515 GO:0008270 GO:0016021 GO:0016032 GO:0046872
1027	GNPDA1, GNPI; glucosamine-6-phosphate deaminase 1 (EC:3.5.99.6); K02564 glucosamine-6-phosphate deaminase [EC:3.5.99.6]	GO:0005975
1033	Eukaryotic translation initiation factor 3 subunit L n=10 Tax=Amniota RepID=EIF3L_HUMAN	GO:0001650 GO:0003743 GO:0005488 GO:0005515 GO:0005654 GO:0005730 GO:0005737 GO:0005852 GO:0006412 GO:0006413 GO:0016021 GO:0016032 GO:0019031 GO:0019058
1045	MGC162268; zgc:162268 (EC:2.4.1.143); K00736 alpha-1,6-mannosyl-glycoprotein beta-1,2-N-acetylglucosaminyltransferase [EC:2.4.1.143]	GO:0005795 GO:0008455 GO:0009312 GO:0016021 GO:0016032 GO:0045095
1096	U3 small nucleolar RNA-associated protein 18 homolog n=1 Tax=Salmo salar RepID=B5X1E4_SALSA	GO:0005576 GO:0016021 GO:0016032 GO:0019028 GO:0050840
1105	Phospholipase D6 n=2 Tax=Danio rerio RepID=PLD6_DANRE	GO:0004630 GO:0005741 GO:0007126 GO:0007286 GO:0008053 GO:0016020 GO:0016021 GO:0016042 GO:0016787 GO:0030719 GO:0034587 GO:0035755 GO:0042803 GO:0043046 GO:0070290
1106	Heat shock factor-binding protein 1 n=1 Tax=Osmerus mordax RepID=C1BJL8_OSMMO	GO:0006950
1132	Mitotic spindle assembly checkpoint protein MAD2B n=19 Tax=Euteleostomi RepID=MD2L2_HUMAN	GO:0001558 GO:0005515 GO:0005634 GO:0005654 GO:0005680 GO:0005737 GO:0005819 GO:0005856 GO:0006281 GO:0006302 GO:0006351 GO:0006355 GO:0006974 GO:0007049 GO:0007067 GO:0007094 GO:0008432 GO:0016035 GO:0033138 GO:0042177 GO:0042772 GO:0043193 GO:0051301 GO:0060564
1191	Gonadal soma derived factor n=1 Tax=Oryzias latipes RepID=D4QE41_ORYLA	GO:0008083
1203	Serine/threonine-protein phosphatase PP1-beta catalytic subunit n=30 Tax=Deuterostomia RepID=PP1B_HUMAN	GO:0000164 GO:0004721 GO:0004722 GO:0005515 GO:0005634 GO:0005654 GO:0005730 GO:0005737 GO:0005975 GO:0005977 GO:0005979 GO:0005981 GO:0006470 GO:0006629 GO:0007049 GO:0016021 GO:0016032 GO:0016787 GO:0017018 GO:0019433 GO:0042587 GO:0046872 GO:0050115 GO:0051301 GO:0070688 GO:0072357
1207	17-beta-hydroxysteroid dehydrogenase 14 n=1 Tax=Anoplopoma fimbria RepID=C3KJX3_ANOFI	GO:0003824 GO:0005488 GO:0008152 GO:0016491 GO:0044237 GO:0050662 GO:0055114
1224	forkhead box H1 [Oryzias latipes]gb|ACO57468.1| forkhead box H1 [Oryzias latipes]	GO:0003700 GO:0005634 GO:0006355 GO:0043565
1265	S-formylglutathione hydrolase n=1 Tax=Osmerus mordax RepID=C1BJD8_OSMMO	GO:0004091 GO:0006508 GO:0008236 GO:0016021 GO:0016023 GO:0016032 GO:0016787 GO:0018738 GO:0019031 GO:0019058
1267	Growth differentiation factor 9 n=1 Tax=Dicentrarchus labrax RepID=B1VD79_DICLA	GO:0008083
1272	forkhead box P3-like	GO:0003677 GO:0003700 GO:0005622 GO:0005634 GO:0006351 GO:0006355 GO:0008270 GO:0043565
1280	ribosomal protein S26 (Rps26), mRNA n=2 Tax=Rattus norvegicus RepID=UPI0000501290	GO:0003735 GO:0005622 GO:0005840 GO:0006412 GO:0016021 GO:0016032
1322	ceroid-lipofuscinosis, neuronal 5-like	GO:0016021 GO:0016032
1341	Translocon-associated protein subunit gamma n=46 Tax=Coelomata RepID=SSRG_HUMAN	GO:0005048 GO:0005515 GO:0005783 GO:0005784 GO:0005789 GO:0005792 GO:0006613 GO:0016020 GO:0016021 GO:0016032 GO:0030176
1352	tbrg4; transforming growth factor beta regulator 4	GO:0004672 GO:0005524 GO:0006915
1362	Carboxypeptidase E n=4 Tax=Holacanthopterygii RepID=CBPE_LOPAM	GO:0004180 GO:0004181 GO:0006508 GO:0008233 GO:0008237 GO:0008270 GO:0016021 GO:0016032 GO:0016787 GO:0046872
1368	MGC56368, wu:fc04b02; zgc:56368	GO:0016021 GO:0016032
1418	Fibroblast growth factor 7 n=2 Tax=Danio rerio RepID=B3DHR9_DANRE	GO:0008083
1419	Pituitary tumor-transforming gene 1 protein-interacting protein n=9 Tax=Salmoninae RepID=C1BEJ6_ONCMY
1423	Phenylalanyl-tRNA synthetase alpha chain n=1 Tax=Salmo salar RepID=B5X2Q7_SALSA	GO:0000049 GO:0000166 GO:0004812 GO:0004826 GO:0005524 GO:0005737 GO:0006412 GO:0006418 GO:0006432 GO:0016021 GO:0016032 GO:0043039
1446	atp1b3b, cb714, fb13c07, wu:fb13c07; ATPase, Na+/K+ transporting, beta 3b polypeptide; K01540 sodium/potassium-transporting ATPase subunit beta	GO:0000786 GO:0003677 GO:0005391 GO:0005634 GO:0006754 GO:0006813 GO:0006814 GO:0007283 GO:0016020
1462	Enolase (Fragment) n=3 Tax=Percomorpha RepID=Q4RXG6_TETNG	GO:0000015 GO:0000287 GO:0004634 GO:0005737 GO:0006096 GO:0009986 GO:0016829
1466	Sperm flagellar protein 1 n=1 Tax=Salmo salar RepID=B5X7H0_SALSA	GO:0019861
1523	Hsp90 co-chaperone Cdc37 n=2 Tax=Tetraodontidae RepID=CDC37_TETFL	GO:0005737
1527	14-3-3 protein zeta chain [cattle, brain, Peptide, 245 aa]	GO:0019904
1530	Signal transducer and activator of transcription 1 n=2 Tax=Perciformes RepID=A0T2M6_9PERC	GO:0003700 GO:0004871 GO:0005509 GO:0005515 GO:0005634 GO:0006351 GO:0006355 GO:0007165 GO:0016021 GO:0016032
1553	Glutamine synthetase n=11 Tax=Clupeocephala RepID=Q7ZVF2_DANRE	GO:0000166 GO:0003824 GO:0004356 GO:0005524 GO:0006542 GO:0006807 GO:0016021 GO:0016032 GO:0016874
1588	zona pellucida protein 4-like
1591	40S ribosomal protein S4 n=10 Tax=Euteleostei RepID=B5XA15_SALSA	GO:0003723 GO:0003735 GO:0005622 GO:0005840 GO:0006412 GO:0016021 GO:0016032 GO:0019031 GO:0019058
1606	Brain protein 44 n=2 Tax=Anoplopoma fimbria RepID=C3KJ91_ANOFI
1617	Deoxycytidylate deaminase n=1 Tax=Esox lucius RepID=C1BW97_ESOLU	GO:0003824 GO:0008152 GO:0008270 GO:0016787 GO:0016810
1638	Actin, alpha cardiac muscle 1 n=75 Tax=Eukaryota RepID=ACTC_HUMAN	GO:0000166 GO:0005515 GO:0005524 GO:0005625 GO:0005737 GO:0005829 GO:0005856 GO:0005884 GO:0006200 GO:0006915 GO:0016021 GO:0016032 GO:0016887 GO:0017022 GO:0030017 GO:0030048 GO:0030049 GO:0030240 GO:0031032 GO:0031674 GO:0033275 GO:0042493 GO:0042643 GO:0045471 GO:0055003 GO:0055008 GO:0060047 GO:0060048
1651	wu:fb02a09; zgc:101116 (EC:3.2.1.51); K01206 alpha-L-fucosidase [EC:3.2.1.51]	GO:0004560 GO:0005975 GO:0016021 GO:0016032
1655	Fibroblast growth factor (Acidic) intracellular binding protein n=2 Tax=Danio rerio RepID=A2CEN0_DANRE	GO:0017134
1663	pou5f1, POU-2, cb197, chunp6868, gp-9, gp9, oct4, pou2, spg/pou2, wu:fd18d06; POU domain, class 5, transcription factor 1; K09369 POU domain transcription factor, class 7
1681	Zona pellucida protein C n=3 Tax=Danio rerio RepID=Q32LQ5_DANRE
1692	C-4 methylsterol oxidase n=1 Tax=Osmerus mordax RepID=C1BLJ6_OSMMO	GO:0005506 GO:0005783 GO:0006633 GO:0016020 GO:0016021 GO:0016032 GO:0016491 GO:0019031 GO:0019058 GO:0055114
1710	srd5a1, MGC153768, zgc:153768; steroid-5-alpha-reductase, alpha polypeptide 1 (3-oxo-5 alpha-steroid delta 4-dehydrogenase alpha 1) (EC:1.3.99.5); K12343 3-oxo-5-alpha-steroid 4-dehydrogenase 1 [EC:1.3.99.5]	GO:0005737 GO:0006629 GO:0016021 GO:0016627
1722	Fish sorting nexin from oocyte n=1 Tax=Carassius gibelio RepID=Q98SJ6_9TELE	GO:0005515 GO:0007154 GO:0035091
1732	Proteasome subunit alpha type-7-like n=23 Tax=Euteleostomi RepID=PSA7L_HUMAN	GO:0000075 GO:0000084 GO:0000216 GO:0000278 GO:0000502 GO:0004175 GO:0004298 GO:0005634 GO:0005737 GO:0005839 GO:0006511 GO:0006521 GO:0006915 GO:0006977 GO:0008233 GO:0016032 GO:0016070 GO:0016071 GO:0016787 GO:0019773 GO:0031145 GO:0034641 GO:0042981 GO:0051437 GO:0051439 GO:0051603
1752	Ubiquitin carboxyl-terminal hydrolase (Fragment) n=2 Tax=Tetraodon nigroviridis RepID=Q4SIC9_TETNG	GO:0004221 GO:0006511 GO:0008233 GO:0008234 GO:0016021 GO:0016032 GO:0016787 GO:0019031 GO:0019058
1796	Leydig cell tumor 10 kDa protein homolog n=2 Tax=Anoplopoma fimbria RepID=C3KHU5_ANOFI
1803	forkhead box P3-like	GO:0003677 GO:0003700 GO:0005622 GO:0005634 GO:0006351 GO:0006355 GO:0008270 GO:0043565
1816	Herpes_gp2 domain containing protein	GO:0016021 GO:0016032
1833	Sorting nexin-14 n=1 Tax=Salmo salar RepID=B5X4C6_SALSA	GO:0004871 GO:0005515 GO:0007154 GO:0007165 GO:0016021 GO:0016032 GO:0035091
1837	Actin-related protein 3 n=29 Tax=Euteleostomi RepID=ARP3_HUMAN	GO:0000139 GO:0000166 GO:0002102 GO:0003779 GO:0005515 GO:0005524 GO:0005737 GO:0005856 GO:0005884 GO:0005885 GO:0006928 GO:0009743 GO:0010592 GO:0015629 GO:0016021 GO:0016032 GO:0030027 GO:0030030 GO:0030056 GO:0030833 GO:0030838 GO:0031252 GO:0042995 GO:0043519 GO:0045666 GO:0046677 GO:0050775 GO:0051491 GO:0051789 GO:0060076 GO:0060271
1851	PREDICTED: similar to tapasin-related n=1 Tax=Monodelphis domestica RepID=UPI0000F2EAEA	GO:0016021 GO:0016032 GO:0045095 GO:0046872
1852	L-threonine dehydrogenase n=1 Tax=Danio rerio RepID=Q6P3J8_DANRE	GO:0003824 GO:0003854 GO:0005488 GO:0006694 GO:0008152 GO:0008831 GO:0016021 GO:0016032 GO:0044237 GO:0045226 GO:0050662
1886	Solute carrier family 25 (Mitochondrial carrier; adenine nucleotide translocator), member 4 n=6 Tax=Clupeocephala RepID=Q6NX10_DANRE	GO:0005215 GO:0005488 GO:0005743 GO:0006810 GO:0016020 GO:0016021 GO:0016032 GO:0019031 GO:0019058 GO:0055085
1913	ipo7, MGC66425, fb33d09, wu:fb33d09, zgc:66425, zgc:76878; importin 7	GO:0016021 GO:0016032
1916	Cathepsin D n=1 Tax=Psetta maxima RepID=B6C963_PSEMX	GO:0004190 GO:0006508 GO:0008233 GO:0016021 GO:0016032 GO:0016787
1951	Calponin 3, acidic a n=1 Tax=Danio rerio RepID=Q7T303_DANRE	GO:0003779 GO:0016021 GO:0016032 GO:0031032
1957	Cytohesin-1 n=20 Tax=Euteleostomi RepID=CYH1_HUMAN	GO:0005085 GO:0005086 GO:0005515 GO:0005622 GO:0005737 GO:0005886 GO:0016020 GO:0016021 GO:0016032 GO:0016192 GO:0030155 GO:0032012
1979	snip1, MGC114106; Smad nuclear interacting protein; K13108 smad nuclear-interacting protein 1	GO:0016021 GO:0016032
1991	Piwi-like protein 2 n=1 Tax=Oncorhynchus mykiss RepID=PIWL2_ONCMY	GO:0000966 GO:0003676 GO:0003723 GO:0005634 GO:0005737 GO:0006417 GO:0007126 GO:0007275 GO:0007276 GO:0030154 GO:0030718 GO:0031047 GO:0034584 GO:0034587 GO:0043046 GO:0043186 GO:0071546
1998	si:ch211-117k14.5; K03662 V-type H+-transporting ATPase S1 subunit [EC:3.6.3.14]	GO:0015986 GO:0019031 GO:0019058 GO:0033180 GO:0046933 GO:0046961
2002	prkcsh, MGC55653, zgc:55653; protein kinase C substrate 80K-H (EC:2.7.11.1); K08288 protein kinase C substrate 80K-H	GO:0005515 GO:0016021 GO:0016032
2003	SMC4 protein n=4 Tax=Tetraodontidae RepID=Q8AW94_TAKRU	GO:0000921 GO:0005515 GO:0005524 GO:0005694 GO:0005940 GO:0016021 GO:0016032 GO:0051276
2023	FGFR1 oncogene partner 2 homolog n=1 Tax=Danio rerio RepID=FGOP2_DANRE	GO:0005737
2037	SFRS4; splicing factor, arginine/serine-rich 4; K12893 splicing factor, arginine/serine-rich 4/5/6	GO:0003676 GO:0005634 GO:0006397 GO:0046660
2059	Enolase n=7 Tax=Clupeocephala RepID=Q568G3_DANRE	GO:0000015 GO:0000287 GO:0004634 GO:0005737 GO:0006096 GO:0009986 GO:0016829
2064	Sec23-like protein B n=4 Tax=Clupeocephala RepID=Q6TNV9_DANRE	GO:0005515 GO:0006810 GO:0006886 GO:0006888 GO:0008270 GO:0015031 GO:0016021 GO:0016032 GO:0030127 GO:0048702 GO:0048821 GO:0051216
2082	PREDICTED: Antigen KI-67-like n=1 Tax=Saccoglossus kowalevskii RepID=UPI0001CBB274	GO:0016021 GO:0016032
2090	Vacuolar protein sorting-associated protein 29 n=40 Tax=Euteleostomi RepID=VPS29_HUMAN	GO:0004647 GO:0005737 GO:0005768 GO:0006810 GO:0010008 GO:0015031 GO:0016020 GO:0016021 GO:0016032 GO:0016787 GO:0016788 GO:0046872
2093	Ras-related protein Rab-10 n=22 Tax=Gnathostomata RepID=RAB10_HUMAN	GO:0000166 GO:0005515 GO:0005525 GO:0005622 GO:0005634 GO:0005737 GO:0005886 GO:0006810 GO:0007264 GO:0015031 GO:0016020 GO:0016021 GO:0016032
2095	similar to SRp55-3; K12893 splicing factor, arginine/serine-rich 4/5/6	GO:0003676 GO:0005634 GO:0006397 GO:0046660
2106	Ubiquitin-conjugating enzyme E2-17 kDa n=30 Tax=Bilateria RepID=UBCD1_DROME	GO:0000166 GO:0001745 GO:0001751 GO:0004842 GO:0005515 GO:0005524 GO:0005875 GO:0007049 GO:0007067 GO:0007126 GO:0007140 GO:0007286 GO:0008054 GO:0016322 GO:0016567 GO:0016874 GO:0016881 GO:0019787 GO:0030718 GO:0031647 GO:0043687 GO:0045676 GO:0048132 GO:0048477 GO:0051246 GO:0051276 GO:0051301
2131	c1s; complement component 1, s subcomponent (EC:3.4.21.42); K01331 complement component 1, s subcomponent [EC:3.4.21.42]	GO:0004252 GO:0006508
2145	DNA-directed RNA polymerase II subunit RPB2 n=23 Tax=Deuterostomia RepID=RPB2_HUMAN	GO:0000398 GO:0003677 GO:0003899 GO:0004672 GO:0005515 GO:0005634 GO:0005654 GO:0005665 GO:0006281 GO:0006283 GO:0006289 GO:0006350 GO:0006351 GO:0006366 GO:0006367 GO:0006368 GO:0006370 GO:0008380 GO:0010467 GO:0016032 GO:0016740 GO:0016779 GO:0032549 GO:0046872 GO:0050434
2152	srsf11, sfrs11, wu:fb37g02, zgc:55515; serine/arginine-rich splicing factor 11; K12899 splicing factor, arginine/serine-rich 11	GO:0000786 GO:0003677 GO:0005634 GO:0006397 GO:0007283 GO:0046660
2153	Mediator of RNA polymerase II transcription subunit 30 n=2 Tax=Euteleostei RepID=B9ELG9_SALSA	GO:0016021 GO:0016032
2182	similar to ovary-specific MOB-like protein	GO:0005515
2184	DUF1777 multi-domain protein	GO:0005634 GO:0006397 GO:0046660
2221	PREDICTED: catenin (cadherin-associated protein), beta 1, 88kDa isoform 2 n=1 Tax=Pan troglodytes RepID=UPI0000E1FC25
2245	Mothers against decapentaplegic homolog 1 n=17 Tax=Tetrapoda RepID=SMAD1_MOUSE	GO:0000165 GO:0001657 GO:0001710 GO:0001822 GO:0002051 GO:0003700 GO:0003702 GO:0005515 GO:0005622 GO:0005634 GO:0005637 GO:0005667 GO:0005737 GO:0006351 GO:0006355 GO:0006357 GO:0006468 GO:0006954 GO:0007179 GO:0007183 GO:0007276 GO:0008285 GO:0009880 GO:0010243 GO:0010552 GO:0010628 GO:0016021 GO:0016032 GO:0019901 GO:0030509 GO:0030901 GO:0030902 GO:0042060 GO:0042493 GO:0042592 GO:0042802 GO:…
2256	FUS-interacting serine-arginine-rich protein 1 n=1 Tax=Salmo salar RepID=B5X1S5_SALSA	GO:0000166 GO:0000786 GO:0003676 GO:0003677 GO:0005634 GO:0006397 GO:0007283 GO:0046660
2258	Tubulin alpha chain n=1 Tax=Salmo salar RepID=C0HA00_SALSA	GO:0000166 GO:0003924 GO:0005198 GO:0005525 GO:0005737 GO:0005856 GO:0005874 GO:0006184 GO:0007017 GO:0007018 GO:0019031 GO:0019058 GO:0043234 GO:0051258
2268	Cysteine-rich protein 1 n=3 Tax=Anoplopoma fimbria RepID=C3KI09_ANOFI	GO:0000786 GO:0003677 GO:0005634 GO:0007283 GO:0008270 GO:0046872
2281	PREDICTED: similar to CG11107-PA isoform 1 n=2 Tax=Apocrita RepID=UPI000051A4D0	GO:0003676 GO:0004386 GO:0005524 GO:0016021 GO:0016032
2288	Choline transporter-like protein 2 n=1 Tax=Salmo salar RepID=CTL2_SALSA	GO:0000747 GO:0006810 GO:0016020 GO:0016021 GO:0016032
2292	PREDICTED: similar to cleavage stimulation factor n=1 Tax=Gallus gallus RepID=UPI0000E81479	GO:0016021 GO:0016032
2300	Tissue factor pathway inhibitor 2 n=1 Tax=Anoplopoma fimbria RepID=C3KHI5_ANOFI	GO:0004867 GO:0016021 GO:0016032
2313	fgf1, HBGF-1, MGC73249, aFGF, zgc:73249; fibroblast growth factor 1	GO:0008083
2328	Tob1 n=1 Tax=Salmo salar RepID=B5X0X3_SALSA	GO:0006944 GO:0016021 GO:0019031 GO:0046813
2358	Osteonectin n=1 Tax=Hippoglossus hippoglossus RepID=Q06BU7_HIPHI	GO:0004672 GO:0004713 GO:0005509 GO:0005524 GO:0005578 GO:0005615 GO:0006468 GO:0007165 GO:0016021 GO:0016032
2403	DEAD (Asp-Glu-Ala-Asp) box polypeptide 18 n=3 Tax=Danio rerio RepID=Q4V9K8_DANRE	GO:0000166 GO:0003676 GO:0004386 GO:0005524 GO:0008026 GO:0016021 GO:0016032 GO:0016787
2423	Eukaryotic translation initiation factor 3 subunit E n=30 Tax=Euteleostomi RepID=EIF3E_HUMAN	GO:0000184 GO:0000785 GO:0003743 GO:0005515 GO:0005634 GO:0005654 GO:0005737 GO:0005829 GO:0005852 GO:0006412 GO:0006413 GO:0006446 GO:0010467 GO:0016021 GO:0016032 GO:0016605 GO:0044267 GO:0045947 GO:0047485
2439	Mullerian inihibiting substance n=1 Tax=Paralichthys olivaceus RepID=Q68A86_PAROL	GO:0008083 GO:0008406
2439	Mullerian inihibiting substance n=1 Tax=Paralichthys olivaceus RepID=Q68A86_PAROL	GO:0008083 GO:0008406
2452	ATP-dependent RNA helicase DDX51 n=1 Tax=Salmo salar RepID=B5X0P8_SALSA	GO:0000166 GO:0003676 GO:0004386 GO:0005524 GO:0008026 GO:0016021 GO:0016032 GO:0016787
2459	rsrc2, ik:tdsubc_1d5, si:ch211-110p13.2, wu:fc56g08, xx:tdsubc_1d5, zgc:85695; arginine/serine-rich coiled-coil 2	GO:0005634 GO:0006397 GO:0046660
2480	Lipid phosphate phosphohydrolase 2-like; K01080 phosphatidate phosphatase [EC:3.1.3.4]	GO:0003824 GO:0016020 GO:0016021 GO:0016032 GO:0019031 GO:0019058 GO:0045095
2485	bokb, BOK, MGC64041, zgc:64041; BCL2-related ovarian killer b; K02561 BCL2-related ovarian killer protein	GO:0042981
2505	Follicle stimulating hormone receptor n=1 Tax=Dicentrarchus labrax RepID=Q4L192_DICLA	GO:0004871 GO:0004872 GO:0004930 GO:0007165 GO:0007186 GO:0016021 GO:0016500
2519	RNA binding protein 42Sp43 n=1 Tax=Oryzias latipes RepID=Q9W7D7_ORYLA	GO:0003676 GO:0005622 GO:0008270 GO:0016021 GO:0016032
2532	3-oxo-5-beta-steroid 4-dehydrogenase n=1 Tax=Anoplopoma fimbria RepID=C3KIE8_ANOFI	GO:0016491 GO:0055114
2561	Ectodermal-neural cortex (With BTB-like domain) n=2 Tax=Clupeocephala RepID=Q7ZT06_DANRE	GO:0005515
2570	NAD(P) dependent steroid dehydrogenase-like n=3 Tax=Danio rerio RepID=Q566U2_DANRE	GO:0003824 GO:0003854 GO:0005488 GO:0006694 GO:0006808 GO:0008152 GO:0008831 GO:0016491 GO:0016564 GO:0044237 GO:0045226 GO:0050662 GO:0055114
2575	tspan14, MGC153613, zgc:153613; tetraspanin 14	GO:0003735 GO:0005622 GO:0005840 GO:0006414 GO:0006944 GO:0016021 GO:0019031 GO:0046813
2604	Serine-arginine repressor protein (35 kDa) n=3 Tax=Xenopus RepID=Q66KD3_XENTR	GO:0000166 GO:0000786 GO:0003676 GO:0003677 GO:0005634 GO:0006397 GO:0007283 GO:0046660
2624	DNA-directed RNA polymerase II subunit RPB9 n=23 Tax=Euteleostomi RepID=RPB9_HUMAN	GO:0000398 GO:0003676 GO:0003677 GO:0003899 GO:0004672 GO:0005634 GO:0005654 GO:0005665 GO:0006281 GO:0006283 GO:0006289 GO:0006350 GO:0006351 GO:0006366 GO:0006367 GO:0006368 GO:0006370 GO:0008270 GO:0008380 GO:0010467 GO:0016032 GO:0030528 GO:0045449 GO:0046872 GO:0050434
2658	Protein FAM46C n=2 Tax=Danio rerio RepID=FA46C_DANRE	GO:0016021 GO:0016032
2659	similar to bone morphogenetic protein receptor type IB; K13578 bone morphogenetic protein receptor type-1B [EC:2.7.11.30]	GO:0004672 GO:0004675 GO:0004713 GO:0005524 GO:0006468 GO:0016020
2677	Novel protein n=1 Tax=Danio rerio RepID=Q1LVR8_DANRE	GO:0005249 GO:0005515 GO:0006813 GO:0008076 GO:0016020 GO:0016021 GO:0016032
2686	ATPase family AAA domain-containing protein 3 n=1 Tax=Salmo salar RepID=C0HA76_SALSA	GO:0000166 GO:0005524 GO:0015979 GO:0015995 GO:0016021 GO:0016032 GO:0016851 GO:0017111
2692	vps11; zgc:112329	GO:0016021 GO:0016032
2706	ADP-ribosylation factor 1 n=15 Tax=Fungi/Metazoa group RepID=ARF1_HUMAN	GO:0000139 GO:0000166 GO:0003924 GO:0005057 GO:0005515 GO:0005525 GO:0005622 GO:0005634 GO:0005737 GO:0005794 GO:0005829 GO:0005886 GO:0006184 GO:0006810 GO:0006878 GO:0006890 GO:0006892 GO:0007264 GO:0012505 GO:0015031 GO:0016032 GO:0016044 GO:0016192 GO:0030017 GO:0048205 GO:0048471 GO:0050690
2749	Malate dehydrogenase (Fragment) n=5 Tax=Percomorpha RepID=Q4TBA6_TETNG	GO:0003824 GO:0005488 GO:0005975 GO:0006096 GO:0006099 GO:0006108 GO:0008152 GO:0016021 GO:0016032 GO:0016491 GO:0016615 GO:0016616 GO:0019031 GO:0019058 GO:0030060 GO:0044262 GO:0055114
2760	Epb4.1l3, Epb41l3, Kiaa0987; erythrocyte protein band 4.1-like 3; K06107 erythrocyte membrane protein band 4.1	GO:0003779 GO:0005198 GO:0005856 GO:0016021 GO:0016032
2826	Growth hormone n=2 Tax=Psetta maxima RepID=A4FTU0_PSEMX	GO:0005179 GO:0005576
2927	SPAG17, MGC148320, PF6; sperm associated antigen 17
2934	similar to molybdopterin synthase small subunit MOCS2A	GO:0003677 GO:0006260 GO:0006777 GO:0016021 GO:0016032
2974	ER lumen protein retaining receptor (Fragment) n=1 Tax=Tetraodon nigroviridis RepID=Q4SEU1_TETNG	GO:0003676 GO:0004872 GO:0005622 GO:0005783 GO:0006621 GO:0006810 GO:0008270 GO:0015031 GO:0016020 GO:0016021 GO:0016032 GO:0019031 GO:0019058 GO:0046923
2982	prep, MGC110670, im:7140031, zgc:110670; prolyl endopeptidase (EC:3.4.21.26); K01322 prolyl oligopeptidase [EC:3.4.21.26]	GO:0004252 GO:0006508 GO:0008236 GO:0016021 GO:0016032
2990	Splicing factor arginine/serine-rich 3 n=1 Tax=Paralichthys olivaceus RepID=Q800Z2_PAROL	GO:0000166 GO:0003676 GO:0005634 GO:0006397 GO:0046660
2991	zpy1, MGC86501; zona pellucida protein Y1
3011	RW1 protein-like	GO:0019031 GO:0019058
3027	Golgi SNAP receptor complex member 2 n=1 Tax=Salmo salar RepID=B5X400_SALSA	GO:0004872 GO:0016021 GO:0016032
3043	deleted in malignant brain tumors 1-like
3108	Hydroxysteroid dehydrogenase-like protein 2 n=1 Tax=Anoplopoma fimbria RepID=C3KK81_ANOFI	GO:0003824 GO:0005488 GO:0005498 GO:0008152 GO:0016491 GO:0032934 GO:0055114
3124	sept9a, cb999, fb02h06, msf, sept9, wu:fb02h06; septin 9a	GO:0005525 GO:0007049
3177	Inhibitor of nuclear factor kappa B alpha n=2 Tax=Siniperca chuatsi RepID=A4L2N3_SINCH	GO:0016021 GO:0016032
3186	Trypsinogen 1 n=2 Tax=Percomorpha RepID=Q9W7Q7_PAROL	GO:0003824 GO:0004252 GO:0006508 GO:0008233 GO:0008236 GO:0016021 GO:0016032 GO:0016787
3198	GH24138 n=1 Tax=Drosophila grimshawi RepID=B4JNH7_DROGR	GO:0016021 GO:0016032 GO:0019031 GO:0019058
3211	ZNF544; zinc finger protein 544; K09228 KRAB domain-containing zinc finger protein	GO:0016021 GO:0016032
3233	Transcription elongation factor B polypeptide 1 n=30 Tax=Coelomata RepID=ELOC_HUMAN	GO:0004807 GO:0005515 GO:0005634 GO:0005654 GO:0005829 GO:0006357 GO:0006366 GO:0006368 GO:0006511 GO:0008152 GO:0010467 GO:0016032 GO:0044419 GO:0050434
3272	Zonadhesin-like n=1 Tax=Salmo salar RepID=Q5S3N1_SALSA	GO:0000398 GO:0005681 GO:0016020 GO:0016021 GO:0016032
3285	Histone deacetylase 3 n=29 Tax=Euteleostomi RepID=HDAC3_HUMAN	GO:0000118 GO:0000785 GO:0001525 GO:0001889 GO:0003677 GO:0003682 GO:0003714 GO:0004407 GO:0005515 GO:0005634 GO:0005654 GO:0005737 GO:0005876 GO:0006351 GO:0006355 GO:0006476 GO:0006916 GO:0007346 GO:0008134 GO:0010553 GO:0010832 GO:0016021 GO:0016032 GO:0016564 GO:0016568 GO:0016575 GO:0016787 GO:0017053 GO:0031078 GO:0032041 GO:0032129 GO:0032582 GO:0032922 GO:0033558 GO:0034739 GO:0040014 GO:…
3303	Glyceraldehyde 3-phosphate dehydrogenase, testis-specific n=10 Tax=Clupeocephala RepID=G3PT_DANRE	GO:0003824 GO:0004365 GO:0005488 GO:0005737 GO:0006006 GO:0006096 GO:0008152 GO:0008943 GO:0016491 GO:0016620 GO:0051287 GO:0055114
3309	Four and a half LIM domains protein 1 n=4 Tax=Euteleostei RepID=C1BX52_ESOLU	GO:0008270 GO:0016021 GO:0016032 GO:0019031 GO:0019058 GO:0046872
3331	Growth arrest and DNA-damage-inducible protein GADD45 alpha n=2 Tax=Salmo salar RepID=B5X6T1_SALSA
3341	Carboxypeptidase A2 n=1 Tax=Anoplopoma fimbria RepID=C3KHL4_ANOFI	GO:0004180 GO:0004181 GO:0006508 GO:0008270 GO:0016021 GO:0016032 GO:0046872
3356	Leptin receptor overlapping transcript protein n=4 Tax=Tetraodontidae RepID=B3Y064_TAKRU	GO:0000139 GO:0005768 GO:0005794 GO:0010008 GO:0016020 GO:0016021
3468	Tubulin, gamma complex associated protein 2 n=2 Tax=Danio rerio RepID=Q7SYD6_DANRE	GO:0000226 GO:0000922 GO:0005815 GO:0016021 GO:0016032 GO:0045095
3486	matr3l, MATR3, RP71-1D10.1, si:bz1d10.1, si:bz1d10.2, wu:fb78d04, wu:fc09f04, wu:fe36a04; matrin 3-like; K13213 matrin 3	GO:0000786 GO:0003677 GO:0005634 GO:0007283
3500	sept4a, MGC123254, zgc:123254; septin 4a	GO:0005525 GO:0007049
3524	MSSP multi-domain protein	GO:0000119 GO:0006357 GO:0006944 GO:0016021 GO:0016455 GO:0019031 GO:0046813
3558	Required for meiotic nuclear division 5 homolog B (S. cerevisiae) n=4 Tax=Clupeocephala RepID=Q6PBS0_DANRE
3574	Mitotic-spindle organizing protein associated with a ring of gamma-tubulin 1 n=2 Tax=Danio rerio RepID=MZT1_DANRE	GO:0005737 GO:0005813 GO:0005815 GO:0005819 GO:0005856 GO:0008274 GO:0033566
3611	Proteinase-activated receptor 2 n=1 Tax=Salmo salar RepID=B5X4N8_SALSA	GO:0004872 GO:0004930 GO:0007186 GO:0007596 GO:0015057 GO:0016021 GO:0016032 GO:0050909 GO:0070493
3614	DNA-binding protein inhibitor ID-3 n=1 Tax=Anoplopoma fimbria RepID=C3KHA6_ANOFI	GO:0000786 GO:0003677 GO:0005634 GO:0007283 GO:0030528 GO:0045449
3621	Required for meiotic nuclear division 1 homolog (S. cerevisiae) n=2 Tax=Danio rerio RepID=Q501V2_DANRE
3634	Cytochrome P450 aromatase A n=4 Tax=Pleuronectoidei RepID=B6DUD3_VERMO	GO:0004497 GO:0005506 GO:0009055 GO:0016491 GO:0020037 GO:0046872 GO:0055114
3647	Spermatogenesis-associated 17 n=1 Tax=Danio rerio RepID=B6VAM9_DANRE
3730	bop1, id:ibd1283, si:ch211-251g8.4, zgc:154135; block of proliferation 1	GO:0016021 GO:0016032
3738	DNA-directed RNA polymerase II subunit RPB4 n=16 Tax=Euteleostomi RepID=RPB4_HUMAN	GO:0000166 GO:0000398 GO:0003824 GO:0003899 GO:0004672 GO:0005634 GO:0005654 GO:0005665 GO:0006281 GO:0006283 GO:0006289 GO:0006350 GO:0006351 GO:0006366 GO:0006367 GO:0006368 GO:0006370 GO:0008380 GO:0010467 GO:0016032 GO:0044237 GO:0050434
3758	Zona pellucida (Fragment) n=1 Tax=Hypomesus transpacificus RepID=C3UVG8_9TELE
3773	U4/U6.U5 small nuclear ribonucleoprotein 27 kDa protein n=13 Tax=Theria RepID=SNR27_HUMAN	GO:0000786 GO:0003676 GO:0003677 GO:0005575 GO:0005634 GO:0006397 GO:0007283 GO:0008150 GO:0008380 GO:0046660
3861	DMC1 dosage suppressor of mck1 homolog, meiosis-specific homologous recombination (Yeast) n=4 Tax=Cyprinidae RepID=B3DIR0_DANRE	GO:0000166 GO:0003677 GO:0005515 GO:0005524 GO:0005634 GO:0006259 GO:0007131 GO:0008094 GO:0017111
3882	HPC2 multi-domain protein	GO:0016021 GO:0016032 GO:0019031 GO:0019058
3892	Meiosis-specific nuclear structural protein 1 n=3 Tax=Danio rerio RepID=MNS1_DANRE	GO:0005524 GO:0005634 GO:0005694 GO:0005737 GO:0007126 GO:0008092 GO:0019898
3899	26S protease regulatory subunit 6B n=31 Tax=Euteleostomi RepID=PRS6B_HUMAN	GO:0000075 GO:0000082 GO:0000084 GO:0000166 GO:0000216 GO:0000278 GO:0000502 GO:0001824 GO:0005515 GO:0005524 GO:0005634 GO:0005730 GO:0005737 GO:0005739 GO:0006200 GO:0006508 GO:0006521 GO:0006915 GO:0006977 GO:0015979 GO:0015995 GO:0016032 GO:0016070 GO:0016071 GO:0016787 GO:0016851 GO:0016887 GO:0017111 GO:0030163 GO:0031145 GO:0034641 GO:0042981 GO:0051436 GO:0051437 GO:0051439
3938	40S ribosomal protein S29 n=47 Tax=Euteleostomi RepID=RS29_HUMAN	GO:0003735 GO:0005515 GO:0005622 GO:0005737 GO:0005829 GO:0005840 GO:0006412 GO:0006414 GO:0006415 GO:0008270 GO:0010467 GO:0015935 GO:0016032 GO:0019058 GO:0019083 GO:0022627 GO:0030529 GO:0031018 GO:0044267 GO:0046872
3946	ptdss1, MGC55906, zgc:55906; phosphatidylserine synthase 1; K08729 phosphatidylserine synthase 1 [EC:2.7.8.-]	GO:0004190 GO:0006508 GO:0030436
3953	psmd7; proteasome (prosome, macropain) 26S subunit, non-ATPase, 7; K03038 26S proteasome regulatory subunit N8	GO:0000747
3977	DNA-directed RNA polymerases I, II, and III subunit RPABC1 n=31 Tax=Euteleostomi RepID=RPAB1_HUMAN	GO:0000398 GO:0003677 GO:0003899 GO:0004672 GO:0005634 GO:0005654 GO:0005665 GO:0006281 GO:0006283 GO:0006289 GO:0006350 GO:0006351 GO:0006366 GO:0006367 GO:0006368 GO:0006370 GO:0006383 GO:0006385 GO:0006386 GO:0008380 GO:0010467 GO:0016032 GO:0044419 GO:0050434
4081	Adenylate kinase 2, mitochondrial n=2 Tax=Salmo salar RepID=KAD2_SALSA	GO:0000166 GO:0004017 GO:0005524 GO:0005739 GO:0005758 GO:0006139 GO:0016301 GO:0016310 GO:0016740 GO:0016776 GO:0019201 GO:0019205 GO:0046939
4092	Spindlin protein C n=4 Tax=Percomorpha RepID=Q6GWU5_ORYLA	GO:0007276
4109	SEPT7; septin 7
4141	Zona pellucida protein X (Fragment) n=1 Tax=Sparus aurata RepID=Q3ZE27_SPAAU
4174	budding uninhibited by benzimidazoles 1-like	GO:0004672 GO:0005524 GO:0006468 GO:0016021 GO:0016032
4191	parvaa, MGC101643, parva, wu:fc59e06, zgc:101643; parvin, alpha a; K06275 parvin	GO:0016021 GO:0016032
4193	TAF6 RNA polymerase II, TATA box binding protein (TBP)-associated factor n=2 Tax=Danio rerio RepID=Q66HZ5_DANRE	GO:0003677 GO:0003702 GO:0005634 GO:0006352 GO:0016021 GO:0016032 GO:0016986 GO:0051090
4226	26S protease regulatory subunit 8 n=40 Tax=Coelomata RepID=PRS8_HUMAN	GO:0000075 GO:0000082 GO:0000084 GO:0000166 GO:0000216 GO:0000278 GO:0000502 GO:0003678 GO:0003712 GO:0005515 GO:0005524 GO:0005634 GO:0005730 GO:0005737 GO:0006200 GO:0006366 GO:0006521 GO:0006915 GO:0006977 GO:0008134 GO:0016032 GO:0016070 GO:0016071 GO:0016787 GO:0016887 GO:0017111 GO:0030163 GO:0031145 GO:0031531 GO:0034641 GO:0042981 GO:0043069 GO:0043161 GO:0043193 GO:0051436 GO:0051437 GO:…
4296	Splicing factor, arginine/serine-rich 1 n=1 Tax=Gallus gallus RepID=SFRS1_CHICK	GO:0000166 GO:0000786 GO:0001701 GO:0003676 GO:0003677 GO:0003723 GO:0005634 GO:0006397 GO:0007283 GO:0008380 GO:0019013 GO:0050733 GO:0060048
4297	17-beta hydroxysteroid dehydrogenase type 8 n=1 Tax=Oreochromis niloticus RepID=Q49RA9_ORENI	GO:0003824 GO:0005488 GO:0008152 GO:0016491 GO:0055114
4316	cyclin E2-like	GO:0005634 GO:0016021 GO:0016032
4334	Heat shock factor-binding protein 1 n=1 Tax=Oncorhynchus mykiss RepID=C1BGD7_ONCMY	GO:0006950
4377	Eukaryotic translation initiation factor 3 subunit D n=4 Tax=Clupeocephala RepID=EIF3D_DANRE	GO:0001503 GO:0003676 GO:0003743 GO:0005576 GO:0005634 GO:0005737 GO:0005852 GO:0006412 GO:0006413 GO:0007155 GO:0016021 GO:0016032
4452	Hydroxysteroid (17-beta) dehydrogenase 4 n=1 Tax=Fundulus heteroclitus RepID=A7BK66_FUNHE	GO:0003824 GO:0005488 GO:0005498 GO:0008152 GO:0016491 GO:0032934 GO:0055114
4466	Factor in the germline alpha n=2 Tax=Sparidae RepID=B7X9C2_PAGMA	GO:0005634 GO:0030528 GO:0045449
4508	mllt11, fc23g02, si:ch211-210h11.4, wu:fc23g02; myeloid/lymphoid or mixed-lineage leukemia (trithorax homolog, Drosophila); translocated to, 11	GO:0000786 GO:0003677 GO:0005634 GO:0007283 GO:0019028
4532	Immunoglobulin domain-containing protein n=1 Tax=Mus musculus RepID=UPI0001AAB3EB	GO:0000786 GO:0003677 GO:0003779 GO:0005634 GO:0007010 GO:0007283
4554	Mitotic spindle assembly checkpoint protein MAD2A n=1 Tax=Salmo salar RepID=B5X6P5_SALSA	GO:0007067
4562	PREDICTED: similar to Tubulin alpha-2 chain (Alpha-tubulin 2) n=1 Tax=Canis lupus familiaris RepID=UPI00005A4C58	GO:0003924 GO:0005525 GO:0016021 GO:0016032 GO:0019031 GO:0019058 GO:0043234 GO:0051258
4576	PREDICTED: similar to ubiquitin and ribosomal protein S27a precursor n=1 Tax=Canis lupus familiaris RepID=UPI00005A2299	GO:0003735 GO:0005622 GO:0005840 GO:0006412 GO:0016021 GO:0016032
4578	znf598, Zfp598, wu:fc88f12; zinc finger protein 598	GO:0019031 GO:0019058
4610	Syndecan (Fragment) n=1 Tax=Tetraodon nigroviridis RepID=Q4SXA9_TETNG	GO:0008092 GO:0016020 GO:0016021 GO:0016032 GO:0019031 GO:0019058
4624	zona pellucida protein 4-like
4643	PREDICTED: similar to splicing factor 3b, subunit 1 isoform 1 isoform 14 n=1 Tax=Canis lupus familiaris RepID=UPI00005A598F	GO:0016021 GO:0016032 GO:0045095
4657	Transforming growth factor beta 1 n=1 Tax=Ctenopharyngodon idella RepID=A7XVK9_CTEID	GO:0005160 GO:0005615 GO:0008083 GO:0016049 GO:0040007
4714	nasp, MGC56007, MGC85651, wu:fd20g12, zgc:56007, zgc:85651; nuclear autoantigenic sperm protein (histone-binding); K11291 nuclear autoantigenic sperm protein	GO:0003677 GO:0003700 GO:0006352 GO:0006355 GO:0016987
4757	zcchc8, si:ch211-110p13.1; zinc finger, CCHC domain containing 8; K13128 zinc finger CCHC domain-containing protein 8	GO:0016021 GO:0019087
4774	WNT5A; wingless-type MMTV integration site family, member 5A; K00444 wingless-type MMTV integration site family, member 5	GO:0004871 GO:0005576 GO:0007223 GO:0007275
4779	DUF1777 multi-domain protein	GO:0005634 GO:0006397 GO:0046660
4789	Tubulin beta-2C chain n=173 Tax=Metazoa RepID=TBB2C_HUMAN	GO:0000086 GO:0000166 GO:0000278 GO:0003924 GO:0005198 GO:0005525 GO:0005737 GO:0005829 GO:0005856 GO:0005874 GO:0006184 GO:0006457 GO:0006928 GO:0007017 GO:0007018 GO:0016021 GO:0016032 GO:0042267 GO:0042288 GO:0043234 GO:0044267 GO:0051082 GO:0051084 GO:0051258
4877	Zona pellucida protein C n=3 Tax=Danio rerio RepID=Q32LQ5_DANRE
4945	40S ribosomal protein S18 n=18 Tax=Euteleostomi RepID=RS18_HUMAN	GO:0003674 GO:0003676 GO:0003723 GO:0003735 GO:0005622 GO:0005737 GO:0005829 GO:0005840 GO:0006412 GO:0006414 GO:0006415 GO:0010467 GO:0015935 GO:0016032 GO:0019058 GO:0019083 GO:0019843 GO:0022627 GO:0030529 GO:0031018 GO:0042254 GO:0044267
4985	abce1, MGC56045, wu:fb34c09, wu:fe47b01, wu:fi09g07, zgc:111906, zgc:56045; ATP-binding cassette, sub-family E (OABP), member 1; K06174 ATP-binding cassette, sub-family E, member 1	GO:0005524 GO:0009055 GO:0016021 GO:0016032 GO:0016887 GO:0051536
4989	Tudor domain-containing protein 1 n=1 Tax=Oryzias latipes RepID=TDRD1_ORYLA	GO:0003676 GO:0005737 GO:0007126 GO:0007275 GO:0007281 GO:0007283 GO:0008270 GO:0016788 GO:0030154 GO:0031047 GO:0034587 GO:0043046 GO:0043186 GO:0046872 GO:0071546
5017	Cathepsin Z n=1 Tax=Osmerus mordax RepID=C1BJN5_OSMMO	GO:0004197 GO:0006508 GO:0008234 GO:0016021 GO:0016032
5060	TT_ORF1 multi-domain protein	GO:0000786 GO:0003677 GO:0005634 GO:0007283 GO:0009297 GO:0019867
5078	TT_ORF1 multi-domain protein	GO:0000786 GO:0003677 GO:0005634 GO:0006260 GO:0007283
5104	PREDICTED: similar to splicing factor, arginine/serine-rich 8 n=1 Tax=Ornithorhynchus anatinus RepID=UPI00015564B5	GO:0003723 GO:0006396 GO:0016021 GO:0016032
5108	17-beta-hydroxysteroid dehydrogenase 14 n=1 Tax=Anoplopoma fimbria RepID=C3KJX3_ANOFI	GO:0003824 GO:0005488 GO:0008152 GO:0016491 GO:0055114
5116	UPI0001A2D3E8 related cluster n=1 Tax=Danio rerio RepID=UPI0001A2D3E8	GO:0000786 GO:0003677 GO:0005634 GO:0007283
5141	Spermine synthase n=4 Tax=Tetraodontidae RepID=Q9YH96_TAKRU	GO:0003824 GO:0006597 GO:0016740 GO:0016768
5180	Geranylgeranyl pyrophosphate synthetase n=1 Tax=Salmo salar RepID=B5X3H4_SALSA	GO:0008299 GO:0016021 GO:0016032 GO:0016740
5188	Atrophin-1 multi-domain protein	GO:0003700 GO:0003702 GO:0005634 GO:0005672 GO:0006260 GO:0006355 GO:0006367 GO:0019031 GO:0019058
5207	Corona_S2 multi-domain protein	GO:0006944 GO:0016021 GO:0019031 GO:0046813
5219	Mucin multi-domain protein	GO:0005882 GO:0009297 GO:0016021 GO:0016032 GO:0019867
5295	MGC91984, rhbdf1; zgc:91984	GO:0016021 GO:0016032
5296	60S ribosomal protein L37a n=42 Tax=Craniata RepID=RL37A_HUMAN	GO:0003735 GO:0005515 GO:0005622 GO:0005829 GO:0005840 GO:0006412 GO:0006414 GO:0006415 GO:0010467 GO:0016032 GO:0019058 GO:0019083 GO:0030529 GO:0031018 GO:0044267 GO:0046872
5307	Corona_S2 multi-domain protein	GO:0006944 GO:0016021 GO:0019031 GO:0046813
5323	Prepromelanin-concentrating hormone n=1 Tax=Verasper moseri RepID=Q762C3_VERMO	GO:0007268 GO:0030354
5363	spermatogenesis associated 13	GO:0005089 GO:0005622 GO:0035023
5364	Septin 6 n=13 Tax=Euteleostomi RepID=Q6PHD7_DANRE	GO:0000166 GO:0005515 GO:0005525 GO:0005794 GO:0006810 GO:0007049 GO:0031105
5377	Pituitary tumor-transforming gene 1 protein-interacting protein n=1 Tax=Salmo salar RepID=B5XAW2_SALSA
5382	Growth hormone-releasing hormone/pitutary adenylate cyclase-activating protein n=4 Tax=Percomorpha RepID=A9QLJ1_TRITC	GO:0005179 GO:0005576
5383	Kelch-like protein 10 n=14 Tax=Eutheria RepID=KLH10_HUMAN	GO:0000902 GO:0005515 GO:0005737 GO:0007286 GO:0008584 GO:0009566 GO:0048808 GO:0048873
5384	PREDICTED: tankyrase, TRF1-interacting ankyrin-related ADP-ribose polymerase n=3 Tax=Clupeocephala RepID=UPI0000F20BB6	GO:0003950 GO:0005634 GO:0016021 GO:0016032
5387	Cdc25 n=1 Tax=Anabas testudineus RepID=Q4F782_ANATE	GO:0000087 GO:0004725 GO:0005622 GO:0006470 GO:0016021 GO:0016032 GO:0035335
5451	Actin related protein 2/3 complex, subunit 2 n=4 Tax=Clupeocephala RepID=Q6P2T5_DANRE	GO:0005856 GO:0016021 GO:0016032 GO:0019031 GO:0019058 GO:0030833
5547	AP-1 complex subunit mu-1 n=24 Tax=Eukaryota RepID=AP1M1_HUMAN	GO:0000139 GO:0005515 GO:0005765 GO:0005794 GO:0005829 GO:0006810 GO:0006886 GO:0006892 GO:0015031 GO:0016020 GO:0016032 GO:0016044 GO:0016192 GO:0016197 GO:0030131 GO:0030659 GO:0030665 GO:0031410 GO:0032438 GO:0044419 GO:0050690
5553	Transcription factor HES-1 n=1 Tax=Salmo salar RepID=B9EQJ3_SALSA	GO:0003677 GO:0005213 GO:0005515 GO:0005576 GO:0005634 GO:0006350 GO:0006355 GO:0007304 GO:0008017 GO:0016055 GO:0030528 GO:0042600
5594	CD99 antigen n=2 Tax=Salmo salar RepID=C0HA44_SALSA	GO:0005576 GO:0016021 GO:0016032 GO:0046872 GO:0050840
5604	Glutamate receptor, ionotropic kainate 2-like	GO:0016021 GO:0016032
5629	DAXX n=2 Tax=Salmo salar RepID=A7KIJ8_SALSA
5692	WD repeat domain phosphoinositide-interacting protein 4 n=5 Tax=Clupeocephala RepID=WIPI4_DANRE	GO:0016021 GO:0016032 GO:0019031 GO:0019058
5696	[R] COG0724 RNA-binding proteins (RRM domain)	GO:0000166 GO:0000786 GO:0003676 GO:0003677 GO:0005634 GO:0007283 GO:0016021 GO:0016032
5739	zinc finger E-box binding homeobox 1; K09299 zinc finger homeobox protein 1	GO:0016021 GO:0016032 GO:0046872
5788	TT_ORF1 multi-domain protein	GO:0000786 GO:0003677 GO:0005634 GO:0007283
5796	Androgen receptor alpha n=1 Tax=Gasterosteus aculeatus RepID=D2Z1S0_GASAC	GO:0003677 GO:0003700 GO:0003707 GO:0004872 GO:0004879 GO:0005634 GO:0006351 GO:0006355 GO:0008270 GO:0043401 GO:0043565 GO:0046872
5848	Sperm-associated antigen 7 n=1 Tax=Osmerus mordax RepID=C1BII5_OSMMO	GO:0003676
5862	Spermatogenesis-associated protein 22 n=3 Tax=Murinae RepID=SPT22_MOUSE
5868	Testis specific, 14 n=1 Tax=Danio rerio RepID=Q6GQN0_DANRE
5876	F-box only protein 25 n=1 Tax=Salmo salar RepID=B5X1C0_SALSA	GO:0016021 GO:0016032 GO:0045095
5919	bmp8a, bmp8; bone morphogenetic protein 8a; K04663 bone morphogenetic protein 5/6/7/8	GO:0008083
5928	Heat shock factor protein 5 n=2 Tax=Homininae RepID=HSF5_HUMAN	GO:0003677 GO:0003700 GO:0005634 GO:0006351 GO:0006355 GO:0043565
5944	KRTAP multi-domain protein	GO:0000786 GO:0003677 GO:0005634 GO:0007283
5991	Transmembrane 9 superfamily member 1 n=2 Tax=Danio rerio RepID=Q6DC05_DANRE	GO:0016021 GO:0016032
6005	Herpes_gp2 domain containing protein	GO:0016021 GO:0016032
6012	3-beta-hydroxysteroid-Delta8,Delta7-isomerase n=1 Tax=Anoplopoma fimbria RepID=C3KH60_ANOFI	GO:0005783 GO:0016021 GO:0016125 GO:0016853 GO:0047750
6025	Novel protein similar to ovary-specific acidic protein n=2 Tax=Xenopus (Silurana) tropicalis RepID=Q28J53_XENTR
6037	Delta and Notch-like epidermal growth factor-related receptor precursor. n=1 Tax=Danio rerio RepID=UPI0000E4D9FA	GO:0016021 GO:0016032
6064	crygm3; crystallin, gamma M3	GO:0016021 GO:0016032 GO:0045095
6072	TT_ORF1 multi-domain protein	GO:0016021 GO:0016032
6080	Tyrosine-protein kinase receptor n=1 Tax=Haplochromis burtoni RepID=Q1HTP2_HAPBU	GO:0000166 GO:0004672 GO:0004713 GO:0004714 GO:0004872 GO:0005524 GO:0006468 GO:0007169 GO:0016020 GO:0016021 GO:0016032 GO:0016301 GO:0016310 GO:0016740 GO:0048407
6093	40S ribosomal protein S13 n=28 Tax=Euteleostomi RepID=RS13_HUMAN	GO:0003729 GO:0003735 GO:0005515 GO:0005622 GO:0005634 GO:0005730 GO:0005829 GO:0005840 GO:0006412 GO:0006414 GO:0006415 GO:0010467 GO:0016032 GO:0019058 GO:0019083 GO:0022627 GO:0030529 GO:0031018 GO:0033119 GO:0044267
6104	similar to Olfactomedin 1	GO:0016021 GO:0016032
6230	Herpes_gp2 multi-domain protein	GO:0016021 GO:0016032 GO:0019028
6254	Chloride intracellular channel 1 n=2 Tax=Danio rerio RepID=Q6NYF2_DANRE	GO:0005247 GO:0006821 GO:0016020 GO:0016021 GO:0016032
6282	eme1, fc30c07, wu:fc30c07; essential meiotic endonuclease 1 homolog 1 (S. pombe); K10882 crossover junction endonuclease EME1 [EC:3.1.22.-]
6305	TT_ORF1 multi-domain protein	GO:0000786 GO:0003677 GO:0005634 GO:0007283
6338	26S proteasome non-ATPase regulatory subunit 11 n=31 Tax=Euteleostomi RepID=PSD11_HUMAN	GO:0000075 GO:0000082 GO:0000084 GO:0000216 GO:0000278 GO:0000502 GO:0005515 GO:0006521 GO:0006915 GO:0006977 GO:0016032 GO:0016070 GO:0016071 GO:0031145 GO:0034641 GO:0042981 GO:0051436 GO:0051437 GO:0051439
6342	ncam3, zPCAM; neural cell adhesion molecule 3; K06491 neural cell adhesion molecule
6367	ryr3, si:ch211-189g6.1; ryanodine receptor 3; K04963 ryanodine receptor 3	GO:0005216 GO:0005219 GO:0006811 GO:0006874 GO:0016020 GO:0016021 GO:0016032 GO:0019031 GO:0019058
6371	Brain protein 44-like protein n=3 Tax=Euteleostei RepID=C3KHA9_ANOFI
6435	PREDICTED: adaptor-related protein complex 1 sigma 2 subunit-like n=1 Tax=Oryctolagus cuniculus RepID=UPI0001CE1E11	GO:0005515 GO:0005634 GO:0006397 GO:0006886 GO:0016192 GO:0030117 GO:0046660
6451	thyrotropin-releasing hormone receptor 1-like; K04282 thyrotropin-releasing hormone receptor	GO:0007186 GO:0016021 GO:0016032
6462	WD40 repeat-containing protein SMU1 n=25 Tax=Euteleostomi RepID=SMU1_HUMAN	GO:0005634 GO:0005737 GO:0016021 GO:0016032
6467	atp5c1, wu:fk34c05, zgc:73209; ATP synthase, H+ transporting, mitochondrial F1 complex, gamma polypeptide 1 (EC:3.6.1.14); K02136 F-type H+-transporting ATPase subunit gamma [EC:3.6.3.14]	GO:0015986 GO:0016021 GO:0016032 GO:0045261 GO:0046933 GO:0046961
6482	Brain natriuretic peptide n=1 Tax=Oreochromis mossambicus RepID=ANFB_OREMO	GO:0005179 GO:0005576 GO:0006182 GO:0007168 GO:0050880
6487	Isoform 3 of Zona pellucida sperm-binding protein 3 n=1 Tax=Homo sapiens RepID=P21754-3	GO:0004872 GO:0005578 GO:0005886 GO:0016021 GO:0032190
6528	gmcl1, gcl, wu:fb51d08, zgc:77018; germ cell-less homolog 1 (Drosophila); K10485 BTB/POZ domain-containing protein 13 (germ cell-less protein-like 1)
6536	spindlin-like	GO:0007276
6545	Novel protein similar to mouse and human O-acyltransferase (Membrane bound) domain containing 2 (OACT2) (Fragment) n=3 Tax=Danio rerio RepID=Q5RG07_DANRE	GO:0008415 GO:0016020 GO:0016021 GO:0016032 GO:0016740
6549	Friend leukemia integration 1 transcription factor n=1 Tax=Salmo salar RepID=B5X490_SALSA	GO:0003677 GO:0003700 GO:0005634 GO:0006351 GO:0006355 GO:0016021 GO:0016032 GO:0043565
6579	Transmembrane protein 53 n=2 Tax=Salmo salar RepID=B5X6W6_SALSA	GO:0000786 GO:0003677 GO:0005634 GO:0007283 GO:0016021
6627	sra1, zgc:86613; steroid receptor RNA activator 1
6655	Corona_S2 multi-domain protein	GO:0006944 GO:0016021 GO:0019031 GO:0046813
6660	sfrs15, MGC69389, sra4; splicing factor, arginine/serine-rich 15; K13167 splicing factor, arginine/serine-rich 15	GO:0000786 GO:0003677 GO:0005634 GO:0006397 GO:0007283 GO:0046660
6802	hsp90a.2, cb820, hsp90a2; heat shock protein 90-alpha 2; K04079 molecular chaperone HtpG	GO:0006944 GO:0016021 GO:0019031 GO:0046813
6802	hsp90a.2, cb820, hsp90a2; heat shock protein 90-alpha 2; K04079 molecular chaperone HtpG	GO:0006944 GO:0016021 GO:0019031 GO:0046813
6821	Uracil-DNA glycosylase n=1 Tax=Tetraodon nigroviridis RepID=Q4RSX0_TETNG	GO:0004844 GO:0005737 GO:0006281 GO:0006284 GO:0006974 GO:0008152 GO:0016787 GO:0016798 GO:0016799
6875	PREDICTED: similar to izumo sperm-egg fusion 1 n=1 Tax=Danio rerio RepID=UPI00017610E3
6948	Tubulin alpha-1A chain n=243 Tax=Metazoa RepID=TBA1A_HUMAN	GO:0000086 GO:0000166 GO:0000278 GO:0003924 GO:0005198 GO:0005525 GO:0005737 GO:0005829 GO:0005856 GO:0005874 GO:0006184 GO:0006457 GO:0007017 GO:0007018 GO:0016021 GO:0016032 GO:0019031 GO:0019058 GO:0019904 GO:0043234 GO:0044267 GO:0051084 GO:0051258
6988	Septin 5a n=1 Tax=Danio rerio RepID=Q6PBW0_DANRE	GO:0000166 GO:0005515 GO:0005525 GO:0005886 GO:0007049 GO:0008021 GO:0017157 GO:0031105
7008	pitrm1, wu:fa03d09, zgc:55469; pitrilysin metalloproteinase 1 (EC:3.4.24.-); K06972	GO:0004222 GO:0006508 GO:0008270 GO:0016021 GO:0016032
7046	Paired-like homeodomain transcription factor 1alpha n=3 Tax=Euteleostei RepID=A9Y0C6_SALSA	GO:0003677 GO:0003700 GO:0005634 GO:0006351 GO:0006355 GO:0007275 GO:0019031 GO:0019058 GO:0030528 GO:0043565
7068	Creatine kinase (Fragment) n=2 Tax=Holacanthopterygii RepID=B9V2X4_EPICO	GO:0000166 GO:0003824 GO:0005524 GO:0016021 GO:0016032 GO:0016301 GO:0016310 GO:0016740 GO:0016772
7069	tbrg4; transforming growth factor beta regulator 4
7085	Macrosialin n=1 Tax=Salmo salar RepID=C0H9A0_SALSA	GO:0008092 GO:0016020 GO:0016021 GO:0016032
7096	WDR33; WD repeat domain 33	GO:0005576 GO:0007342 GO:0019028 GO:0050840
7148	PSMD1; proteasome (prosome, macropain) 26S subunit, non-ATPase, 1; K03032 26S proteasome regulatory subunit N2	GO:0000786 GO:0003677 GO:0005634 GO:0007283
7191	TT_ORF1 multi-domain protein	GO:0000786 GO:0003677 GO:0005634 GO:0007283
7220	PREDICTED: similar to germinal histone H4 gene n=1 Tax=Canis lupus familiaris RepID=UPI00005A5829
7221	Metallothio multi-domain protein	GO:0000119 GO:0006357 GO:0006944 GO:0016021 GO:0016455 GO:0019031 GO:0046813 GO:0046872
7235	eno3, cb883; enolase 3, (beta, muscle) (EC:4.2.1.11); K01689 enolase [EC:4.2.1.11]	GO:0000015 GO:0004634 GO:0006096
7239	pola1, cb678, pola; polymerase (DNA directed), alpha 1; K02320 DNA polymerase alpha subunit A [EC:2.7.7.7]	GO:0001882 GO:0003887 GO:0005634 GO:0006260 GO:0016021 GO:0016032
7263	ctnna; catenin (cadherin-associated protein), alpha; K05691 catenin (cadherin-associated protein), alpha
7275	PREDICTED: similar to glycerophosphodiester phosphodiesterase 2 n=2 Tax=Danio rerio RepID=UPI0000F200F3	GO:0016021 GO:0016032
7287	Heat shock protein HSP 90-beta n=14 Tax=Euteleostomi RepID=HS90B_DANRE	GO:0000166 GO:0000786 GO:0003677 GO:0005515 GO:0005524 GO:0005634 GO:0005737 GO:0006457 GO:0006950 GO:0007283 GO:0051082
7316	growth hormone inducible transmembrane protein-like
7391	Phosphatidylinositol glycan anchor biosynthesis classU n=2 Tax=Danio rerio RepID=D5MQ15_DANRE	GO:0003923 GO:0005789 GO:0006506 GO:0016021 GO:0016032 GO:0016747 GO:0019031 GO:0019058 GO:0034394 GO:0050976
7460	rfc2, zgc:110810; replication factor C (activator 1) 2; K10755 replication factor C subunit 2/4	GO:0003689 GO:0003723 GO:0003724 GO:0003968 GO:0005524 GO:0005663 GO:0006260 GO:0019079
7482	caprin1a, caprin, gpiap1, m11s1, wu:fb49b05, wu:fc35g01, zgc:92043; cell cycle associated protein 1a	GO:0019031 GO:0019058
7483	40S ribosomal protein S3 n=23 Tax=Eukaryota RepID=RS3_HUMAN	GO:0003684 GO:0003723 GO:0003729 GO:0003735 GO:0003906 GO:0004519 GO:0005515 GO:0005622 GO:0005634 GO:0005737 GO:0005829 GO:0005840 GO:0006412 GO:0006413 GO:0006414 GO:0006415 GO:0006917 GO:0006919 GO:0006974 GO:0010467 GO:0015935 GO:0016032 GO:0019058 GO:0019083 GO:0019901 GO:0022627 GO:0030529 GO:0031018 GO:0032088 GO:0032587 GO:0044267 GO:0045738 GO:0051059 GO:0051536
7484	ZFP106; zinc finger protein 106 homolog (mouse)	GO:0016021 GO:0016032
7528	similar to filamin A interacting protein 1	GO:0016021 GO:0016032
7545	Vasa n=1 Tax=Auxis thazard RepID=D4P8C3_9SCOM	GO:0000166 GO:0003676 GO:0003954 GO:0004386 GO:0005524 GO:0005739 GO:0008026 GO:0008137 GO:0016787
7597	Two pore calcium channel protein 1 n=1 Tax=Salmo salar RepID=B5X480_SALSA	GO:0005216 GO:0006810 GO:0006811 GO:0016020 GO:0016021 GO:0016032 GO:0055085
7660	MGC77449; zgc:77449; K12890 splicing factor, arginine/serine-rich 1/9	GO:0003676 GO:0005199 GO:0005634 GO:0006397 GO:0009664 GO:0046660
7767	Septin 7b n=2 Tax=Danio rerio RepID=A0JMF4_DANRE	GO:0000166 GO:0005515 GO:0005525 GO:0007049 GO:0031105
7881	Keratinocytes-associated transmembrane protein 2 n=1 Tax=Salmo salar RepID=B5X163_SALSA	GO:0016021 GO:0016032 GO:0045095
7882	Zona pellucida protein Ba n=1 Tax=Sparus aurata RepID=Q3ZE26_SPAAU
7901	eef1b2, MGC89655, eef1b, ef1b; eukaryotic translation elongation factor 1 beta 2; K03232 elongation factor EF-1 beta subunit	GO:0000786 GO:0003677 GO:0003746 GO:0005634 GO:0005853 GO:0006397 GO:0006414 GO:0007283 GO:0019013 GO:0046660
7947	Eukaryotic translation initiation factor 3 subunit E n=30 Tax=Euteleostomi RepID=EIF3E_HUMAN	GO:0000184 GO:0000785 GO:0003743 GO:0005515 GO:0005634 GO:0005654 GO:0005737 GO:0005829 GO:0005852 GO:0006412 GO:0006413 GO:0006446 GO:0010467 GO:0016021 GO:0016032 GO:0016605 GO:0044267 GO:0045947 GO:0047485
7961	Proteasome subunit alpha type-5 n=24 Tax=Euteleostomi RepID=PSA5_HUMAN	GO:0000075 GO:0000082 GO:0000084 GO:0000216 GO:0000278 GO:0000502 GO:0004175 GO:0004298 GO:0005515 GO:0005634 GO:0005737 GO:0005839 GO:0006511 GO:0006521 GO:0006915 GO:0006977 GO:0008233 GO:0016032 GO:0016070 GO:0016071 GO:0016787 GO:0019773 GO:0031145 GO:0034641 GO:0042981 GO:0051436 GO:0051437 GO:0051439 GO:0051603
7964	LSR multi-domain protein	GO:0006944 GO:0016021 GO:0019031 GO:0045095 GO:0046813
7965	Steroid 5 alpha-reductase 3 n=2 Tax=Danio rerio RepID=A4FVI8_DANRE	GO:0005737 GO:0006629 GO:0016021 GO:0016627
7978	TP2 domain containing protein	GO:0000786 GO:0003677 GO:0005634 GO:0007283
7985	Homer1, PSD-Zip45, SYN47, Ves-1; homer homolog 1 (Drosophila)	GO:0016021 GO:0016032
8053	MGC143140; LAMP family protein C20orf103 homolog	GO:0016021 GO:0016032
8056	FMVIA n=2 Tax=Percomorpha RepID=Q9PWF6_MORSA	GO:0000166 GO:0003774 GO:0005524 GO:0016021 GO:0016032 GO:0016459
8071	Septin 7b n=2 Tax=Danio rerio RepID=A0JMF4_DANRE	GO:0000166 GO:0005515 GO:0005525 GO:0007049 GO:0031105
8134	Mitotic spindle assembly checkpoint protein MAD2A n=1 Tax=Salmo salar RepID=B5X6P5_SALSA	GO:0005737 GO:0007067
8151	MGC158780, id:ibd5127, wu:fa56d01, zgc:158780; zgc:113159	GO:0006944 GO:0016021 GO:0019031 GO:0046813
8159	40S ribosomal protein S5, N-terminally processed n=41 Tax=Metazoa RepID=RS5_HUMAN	GO:0003723 GO:0003729 GO:0003735 GO:0005622 GO:0005829 GO:0005840 GO:0006412 GO:0006413 GO:0006414 GO:0006415 GO:0006450 GO:0010467 GO:0015935 GO:0016032 GO:0019058 GO:0019083 GO:0022627 GO:0030529 GO:0031018 GO:0044267
8278	Lethal(2) giant larvae protein homolog 2 n=2 Tax=Danio rerio RepID=L2GL2_DANRE	GO:0005737 GO:0005856 GO:0006887 GO:0007010 GO:0007049 GO:0008285 GO:0008544 GO:0010719 GO:0030336 GO:0031581 GO:0043588 GO:0045682 GO:0048919 GO:0050680
8357	General transcription factor IIH subunit 3 n=16 Tax=Eutheria RepID=TF2H3_HUMAN	GO:0000439 GO:0000718 GO:0003684 GO:0003700 GO:0004672 GO:0005634 GO:0005654 GO:0005675 GO:0006281 GO:0006283 GO:0006289 GO:0006351 GO:0006355 GO:0006360 GO:0006361 GO:0006362 GO:0006363 GO:0006366 GO:0006367 GO:0006368 GO:0006370 GO:0006412 GO:0006974 GO:0008094 GO:0008135 GO:0008353 GO:0010467 GO:0016032 GO:0016251 GO:0046872 GO:0047485 GO:0050434
8367	DUF1777 multi-domain protein	GO:0005634 GO:0006397 GO:0046660
8461	Herpes_gp2 domain containing protein	GO:0016021 GO:0016032
8474	Solute carrier family 22 member 2 n=1 Tax=Salmo salar RepID=B5X477_SALSA	GO:0005215 GO:0006810 GO:0006811 GO:0015075 GO:0016020 GO:0016021 GO:0016032 GO:0034220 GO:0055085
8490	Casein kinase 2 beta polypeptide n=7 Tax=Euteleostomi RepID=Q5SRQ6_HUMAN	GO:0000786 GO:0003677 GO:0005634 GO:0005956 GO:0007283 GO:0016301 GO:0016310 GO:0019887
8506	Phosphorylase b kinase gamma catalytic chain, testis/liver isoform n=5 Tax=Euteleostei RepID=B5X389_SALSA	GO:0000166 GO:0004672 GO:0004674 GO:0004689 GO:0004713 GO:0005516 GO:0005524 GO:0005964 GO:0005978 GO:0006468 GO:0016301 GO:0016310
8513	Retinol-binding protein-like protein n=1 Tax=Xiphophorus hellerii RepID=C1JZF6_XIPHE	GO:0005215 GO:0005488 GO:0005501 GO:0006810 GO:0016021 GO:0016032
8572	PREDICTED: similar to BAT2 domain containing 1 n=1 Tax=Taeniopygia guttata RepID=UPI000194CE61	GO:0016021 GO:0016032
8595	Serine/threonine-protein phosphatase n=4 Tax=Euteleostomi RepID=Q8VED4_MOUSE	GO:0004721 GO:0016021 GO:0016032 GO:0016787
8670	THO complex subunit 3 n=16 Tax=Euteleostomi RepID=THOC3_HUMAN	GO:0000346 GO:0000786 GO:0003677 GO:0003723 GO:0005634 GO:0006397 GO:0006406 GO:0006810 GO:0007283 GO:0008380 GO:0016021 GO:0016032 GO:0019031 GO:0019058 GO:0046784 GO:0051028
8681	id:ibd2708, wu:fa08f12, wu:fb72e11, wu:fb77h12, wu:fc06d05, wu:fe14e05; si:ch211-198a12.6	GO:0000119 GO:0005622 GO:0006357 GO:0006944 GO:0008270 GO:0016021 GO:0016455 GO:0019031 GO:0046813
8707	rbm39b, rnpc2l, wu:fa97g07, wu:fb09c08, zgc:112139, zgc:113117; RNA binding motif protein 39b	GO:0000786 GO:0003676 GO:0003677 GO:0005634 GO:0007283
8800	B-cell lymphoma 6 protein n=3 Tax=Tetraodontidae RepID=Q5NRQ2_TAKRU	GO:0003676 GO:0005515 GO:0005622 GO:0005634 GO:0008270 GO:0016021 GO:0016032 GO:0046872
8821	Corona_S2 multi-domain protein	GO:0006944 GO:0016021 GO:0019031 GO:0046813
8861	b3gnt5-b, MGC80310, b3gnt5a; UDP-GlcNAc:betaGal beta-1,3-N-acetylglucosaminyltransferase 5 (EC:2.4.1.-); K03766 beta-1,3-N-acetylglucosaminyltransferase 5 [EC:2.4.1.206]	GO:0006486 GO:0008378 GO:0016020 GO:0016021 GO:0016032
8883	Motile sperm domain containing 1 n=3 Tax=Clupeocephala RepID=Q7ZUX7_DANRE	GO:0005198
8913	Herpes_gp2 domain containing protein	GO:0016021 GO:0016032
8930	Protamine_P1 domain containing protein	GO:0000786 GO:0003677 GO:0005634 GO:0007283
8937	UPI00016E8B4F related cluster n=1 Tax=Takifugu rubripes RepID=UPI00016E8B4F	GO:0006944 GO:0016020 GO:0016021 GO:0019031 GO:0046813
8999	wisp1a, si:ch211-38f10.2; WNT1 inducible signaling pathway protein 1a	GO:0016021 GO:0016032
8999	wisp1a, si:ch211-38f10.2; WNT1 inducible signaling pathway protein 1a	GO:0016021 GO:0016032
9013	Processed zona pellucida sperm-binding protein 4 n=1 Tax=Felis catus RepID=ZP4_FELCA	GO:0004872 GO:0005576 GO:0005578 GO:0005886 GO:0007338 GO:0016020 GO:0016021 GO:0032190
9026	Plasmodium_HRP multi-domain protein	GO:0003677 GO:0005634 GO:0006338 GO:0016021 GO:0016032
9070	Zgc:171566 protein n=2 Tax=Danio rerio RepID=A8KB50_DANRE	GO:0003824 GO:0006541 GO:0008242 GO:0016021 GO:0016032 GO:0016787
9091	PREDICTED: wu:fi30e01 n=1 Tax=Danio rerio RepID=UPI0000F1EE6F	GO:0016021 GO:0016032 GO:0019031 GO:0019058
9094	thymine-DNA glycosylase-like; K03649 TDG/mug DNA glycosylase family protein [EC:3.2.2.-]
9102	15-hydroxyprostaglandin dehydrogenase n=1 Tax=Anoplopoma fimbria RepID=C3KIK2_ANOFI	GO:0003824 GO:0005488 GO:0008152 GO:0016491 GO:0055114
9136	sex comb on midleg n=1 Tax=Nasonia vitripennis RepID=UPI000186C990	GO:0005634 GO:0045449
9170	im:7148243; K13963 serpin B	GO:0004867 GO:0005634 GO:0006397 GO:0046660
9171	mospd2, wu:fc33h03, wu:fc48a06, wu:fe36a12, zgc:92558; motile sperm domain containing 2	GO:0005198
9222	lgals2b, Drgal1-L3, MGC66283, lgals1l3, zgc:66283; lectin, galactoside-binding, soluble, 2b; K06830 galectin-1	GO:0005529 GO:0016021 GO:0016032 GO:0019031 GO:0019058
9247	TT_ORF1 multi-domain protein	GO:0000786 GO:0003677 GO:0005634 GO:0007283
9267	Fibrinogen beta chain n=1 Tax=Paralichthys olivaceus RepID=A5JV29_PAROL	GO:0005102 GO:0005577 GO:0005615 GO:0007165 GO:0016021 GO:0016032 GO:0030168 GO:0030674 GO:0051258
9303	Tubulin alpha chain n=1 Tax=Salmo salar RepID=C0HA00_SALSA	GO:0000166 GO:0003924 GO:0005198 GO:0005525 GO:0005737 GO:0005856 GO:0005874 GO:0006184 GO:0007017 GO:0007018 GO:0016021 GO:0016032 GO:0043234 GO:0051258
9320	mylz2, cb46, mlc2f, sb:cb46; myosin, light polypeptide 2, skeletal muscle; K10351 myosin regulatory light chain 2
9322	[K] COG5025 Transcription factor of the Forkhead/HNF3 family	GO:0003700 GO:0005634 GO:0006355 GO:0016021 GO:0016032 GO:0043565
9325	Growth hormone n=2 Tax=Psetta maxima RepID=A4FTU0_PSEMX	GO:0005179 GO:0005576
9350	Follicle-stimulating hormone beta subunit n=1 Tax=Channa maculata RepID=Q6JJ68_9PERC	GO:0005179 GO:0005576
9351	zona pellucida sperm-binding protein 3-like
9361	C10orf57 homolog n=1 Tax=Anoplopoma fimbria RepID=C3KJ63_ANOFI	GO:0000786 GO:0003677 GO:0005634 GO:0007283
9386	znf511, MGC136441, fb47g08, si:ch211-217g15.6, si:zc217g15.6, wu:fb47g08, zgc:136441; zinc finger protein 511	GO:0016021 GO:0016032
9431	Zona pellucida protein X (Fragment) n=1 Tax=Sparus aurata RepID=Q3ZE27_SPAAU
9434	Meiotic nuclear division protein 1 homolog n=1 Tax=Anoplopoma fimbria RepID=C3KGT1_ANOFI
9440	tubb4, MGC53205, tubb5; tubulin, beta 4; K07375 tubulin beta	GO:0000166 GO:0003924 GO:0005198 GO:0005525 GO:0005737 GO:0005856 GO:0005874 GO:0006184 GO:0007017 GO:0007018 GO:0016021 GO:0016032 GO:0043234 GO:0051258
9452	Gonadotropin alpha subunit n=1 Tax=Sebastes schlegelii RepID=Q56TL7_SEBSC	GO:0005179 GO:0005576
9459	Gnpda1, MGC189374; glucosamine-6-phosphate deaminase 1 (EC:3.5.99.6); K02564 glucosamine-6-phosphate deaminase [EC:3.5.99.6]	GO:0005975
9465	Gonadotropin alpha subunit n=1 Tax=Amphiprion melanopus RepID=B5LSW8_9LABR	GO:0005179 GO:0005576
9579	60S ribosomal protein L35a n=37 Tax=Euteleostomi RepID=RL35A_HUMAN	GO:0000049 GO:0003723 GO:0003735 GO:0005515 GO:0005622 GO:0005829 GO:0005840 GO:0006364 GO:0006412 GO:0006414 GO:0006415 GO:0010467 GO:0016032 GO:0019058 GO:0019083 GO:0030529 GO:0031018 GO:0042273 GO:0044267
9724	Bindin multi-domain protein	GO:0007342
9887	Transcriptional regulator Myc-A n=7 Tax=Cyprinidae RepID=MYCA_DANRE	GO:0000786 GO:0003677 GO:0003700 GO:0005634 GO:0006351 GO:0006355 GO:0007283 GO:0030528 GO:0045449
9923	Heat shock protein 70 (Fragment) n=3 Tax=Euteleostomi RepID=A0EZW2_PSEMX	GO:0000166 GO:0005524 GO:0006950 GO:0007342
10204	Warm temperature acclimation protein 65-2 n=1 Tax=Dicentrarchus labrax RepID=D5A7I1_DICLA	GO:0045095 GO:0046872
10295	Elastase 2-like protein (Fragment) n=2 Tax=Percomorpha RepID=Q4QY81_SPAAU	GO:0000786 GO:0003677 GO:0003824 GO:0004252 GO:0005634 GO:0006508 GO:0007283 GO:0008233 GO:0008236 GO:0016787
10303	60S ribosomal protein L23 n=32 Tax=Coelomata RepID=RL23_HUMAN	GO:0003735 GO:0005515 GO:0005622 GO:0005730 GO:0005737 GO:0005829 GO:0005840 GO:0006412 GO:0006414 GO:0006415 GO:0006610 GO:0010467 GO:0016032 GO:0019058 GO:0019083 GO:0030529 GO:0031018 GO:0044267
10397	Drf_FH1 multi-domain protein	GO:0007342
10564	60S ribosomal protein L15 n=68 Tax=Eumetazoa RepID=RL15_HUMAN	GO:0003723 GO:0003735 GO:0005622 GO:0005829 GO:0005840 GO:0006412 GO:0006414 GO:0006415 GO:0010467 GO:0016032 GO:0019058 GO:0019083 GO:0030529 GO:0031018 GO:0044267
10593	Actin, cytoplasmic 1, N-terminally processed n=100 Tax=Eukaryota RepID=ACTB1_DANRE	GO:0000166 GO:0005515 GO:0005524 GO:0005737 GO:0005856 GO:0016021 GO:0016032
10668	Mucin multi-domain protein	GO:0008092 GO:0016020 GO:0016021 GO:0016032
10712	60S ribosomal protein L9 n=40 Tax=Eutheria RepID=RL9_HUMAN	GO:0003723 GO:0003735 GO:0005622 GO:0005730 GO:0005737 GO:0005829 GO:0005840 GO:0006412 GO:0006414 GO:0006415 GO:0010467 GO:0016032 GO:0019058 GO:0019083 GO:0019843 GO:0030529 GO:0031018 GO:0044267
10767	netrin 1a-like	GO:0005578 GO:0016021 GO:0016032
10773	40S ribosomal protein S9 n=36 Tax=Euteleostomi RepID=RS9_HUMAN	GO:0003723 GO:0003735 GO:0005515 GO:0005622 GO:0005730 GO:0005737 GO:0005829 GO:0005840 GO:0006412 GO:0006414 GO:0006415 GO:0006417 GO:0008284 GO:0010467 GO:0015935 GO:0016032 GO:0019058 GO:0019083 GO:0019843 GO:0022627 GO:0030529 GO:0031018 GO:0044267 GO:0045182
10804	lpp, MGC56152, zgc:56152; LIM domain containing preferred translocation partner in lipoma	GO:0008270 GO:0016021 GO:0016032
10830	ARS2 multi-domain protein	GO:0007342
10839	PREDICTED: similar to MYC-associated zinc finger protein n=1 Tax=Danio rerio RepID=UPI000175FF16	GO:0005622 GO:0008270 GO:0016021 GO:0016032
10844	growth factor independent 1-like	GO:0005622 GO:0008270 GO:0016021 GO:0016032
10901	cyb5d1; cytochrome b5 domain containing 1	GO:0016021 GO:0016032
10935	cry3, fe16d07, wu:fe16d07, zcry3; cryptochrome 3; K02295 cryptochrome	GO:0003913 GO:0006281 GO:0016021 GO:0016032
10958	Nop14 multi-domain protein	GO:0016021 GO:0016032
10984	TGFBR2; transforming growth factor, beta receptor II (70/80kDa) (EC:2.7.11.30); K04388 TGF-beta receptor type-2 [EC:2.7.11.30]	GO:0005026 GO:0005524 GO:0006468 GO:0016020 GO:0046872
11017	similar to AMP deaminase; K01490 AMP deaminase [EC:3.5.4.6]
11023	Cytochrome P4501B n=1 Tax=Pleuronectes platessa RepID=Q9W713_PLEPL	GO:0004497 GO:0005506 GO:0009055 GO:0016021 GO:0016032 GO:0016491 GO:0016712 GO:0020037 GO:0046872 GO:0055114
11069	coro1a, MGC63766, fj83g12, wu:fj83g12, zgc:63766; coronin, actin binding protein, 1A; K13882 coronin-1A	GO:0016021 GO:0016032
11077	similar to Zinc finger RAD18 domain-containing protein C1orf124	GO:0016021 GO:0016032
11095	LSR multi-domain protein	GO:0006944 GO:0016021 GO:0019031 GO:0046813
11100	TT_ORF1 multi-domain protein	GO:0000786 GO:0003677 GO:0005634 GO:0007283
11133	POZ (BTB) and AT hook containing zinc finger 1 long C-like	GO:0005622 GO:0008270 GO:0016021 GO:0016032
11154	60S ribosomal protein L8 n=34 Tax=Euteleostomi RepID=RL8_HUMAN	GO:0003723 GO:0003735 GO:0005622 GO:0005737 GO:0005829 GO:0005840 GO:0006412 GO:0006414 GO:0006415 GO:0010467 GO:0016032 GO:0019058 GO:0019083 GO:0019843 GO:0022625 GO:0030529 GO:0031018 GO:0044267
11202	Herpes_gp2 multi-domain protein	GO:0005199 GO:0009274 GO:0016021 GO:0016032 GO:0030115
11211	Spectrin alpha chain, brain n=4 Tax=Amniota RepID=SPTA2_RAT	GO:0003779 GO:0005509 GO:0005515 GO:0005516 GO:0005737 GO:0005829 GO:0005856 GO:0005886 GO:0005938 GO:0008091 GO:0019905 GO:0031532 GO:0032403 GO:0043234 GO:0047485 GO:0051693
11240	Warm temperature acclimation-related 65 kDa protein n=2 Tax=Dicentrarchus labrax RepID=A1YTM9_DICLA	GO:0016021 GO:0016032
11276	hsd17b4, MGC108050; hydroxysteroid (17-beta) dehydrogenase 4; K12405 3-hydroxyacyl-CoA dehydrogenase / 3a,7a,12a-trihydroxy-5b-cholest-24-enoyl-CoA hydratase [EC:1.1.1.35 4.2.1.107]	GO:0005576 GO:0006879
11278	MAN2A1; mannosidase, alpha, class 2A, member 1; K01231 alpha-mannosidase II [EC:3.2.1.114]	GO:0004553 GO:0004559 GO:0005975 GO:0008270 GO:0016021 GO:0016032
11332	Mucin multi-domain protein	GO:0008430 GO:0016021 GO:0016032
11348	Warm temperature acclimation protein 65-2 n=1 Tax=Dicentrarchus labrax RepID=D5A7I1_DICLA
11352	Warm temperature acclimation-related 65 kDa protein (Fragment) n=1 Tax=Acanthopagrus schlegelii RepID=Q5BMQ6_ACASC
11353	Warm temperature acclimation-related 65 kDa protein (Fragment) n=1 Tax=Acanthopagrus schlegelii RepID=Q5BMQ6_ACASC
11365	Sox9 n=8 Tax=Percomorpha RepID=Q0PV97_POERE	GO:0003677 GO:0005634
11372	bmp1a; bone morphogenetic protein 1a; K05502 bone morphogenetic protein 1 [EC:3.4.24.19]	GO:0004222 GO:0006508
11375	Cytidine deaminase (Fragment) n=1 Tax=Epinephelus coioides RepID=B9V2X1_EPICO	GO:0003824 GO:0004126 GO:0008270 GO:0009972 GO:0016787 GO:0046087
11422	zona pellucida sperm-binding protein 3-like
11439	Zona pellucida protein X (Fragment) n=1 Tax=Sparus aurata RepID=Q3ZE27_SPAAU
11453	40S ribosomal protein S18 n=18 Tax=Euteleostomi RepID=RS18_HUMAN	GO:0003674 GO:0003676 GO:0003723 GO:0003735 GO:0005622 GO:0005737 GO:0005829 GO:0005840 GO:0006412 GO:0006414 GO:0006415 GO:0010467 GO:0015935 GO:0016032 GO:0019058 GO:0019083 GO:0019843 GO:0022627 GO:0030529 GO:0031018 GO:0042254 GO:0044267
11462	Growth hormone n=2 Tax=Psetta maxima RepID=A4FTU0_PSEMX	GO:0005179 GO:0005576
11473	Splicing factor arginine/serine-rich 3 n=1 Tax=Paralichthys olivaceus RepID=Q800Z2_PAROL	GO:0000166 GO:0003676 GO:0005634 GO:0006397 GO:0046660
11492	[K] COG5025 Transcription factor of the Forkhead/HNF3 family	GO:0003700 GO:0005634 GO:0006355 GO:0016021 GO:0016032 GO:0043565
11502	40S ribosomal protein S5, N-terminally processed n=41 Tax=Metazoa RepID=RS5_HUMAN	GO:0003723 GO:0003729 GO:0003735 GO:0005622 GO:0005829 GO:0005840 GO:0006412 GO:0006413 GO:0006414 GO:0006415 GO:0006450 GO:0010467 GO:0015935 GO:0016032 GO:0019058 GO:0019083 GO:0022627 GO:0030529 GO:0031018 GO:0044267
11511	M-phase phosphoprotein 6-like	GO:0000786 GO:0003677 GO:0005634 GO:0007283
11524	Eukaryotic translation initiation factor 3 subunit I n=7 Tax=Clupeocephala RepID=EIF3I_DANRE	GO:0003743 GO:0005737 GO:0005852 GO:0006412 GO:0006413 GO:0016021 GO:0016032 GO:0019031 GO:0019058
11546	wu:fc15g08; zgc:136474	GO:0005634 GO:0006397 GO:0046660
11566	Vasa n=6 Tax=Scombrinae RepID=D4P8B9_SCOAU	GO:0000166 GO:0003676 GO:0004386 GO:0005524 GO:0008026 GO:0016787
11600	Tubulin alpha chain n=12 Tax=Euteleostomi RepID=TBA_XENTR	GO:0000166 GO:0003924 GO:0005198 GO:0005525 GO:0005737 GO:0005856 GO:0005874 GO:0006184 GO:0007017 GO:0007018 GO:0016021 GO:0016032 GO:0019031 GO:0019058 GO:0043234 GO:0051258
11605	zpy1, MGC86501; zona pellucida protein Y1
11612	Splicing factor, arginine/serine-rich 3 n=1 Tax=Danio rerio RepID=A5WWG5_DANRE	GO:0000166 GO:0000786 GO:0003676 GO:0003677 GO:0005634 GO:0006397 GO:0007283 GO:0046660
11613	Tubulin alpha chain n=1 Tax=Salmo salar RepID=C0HA00_SALSA	GO:0000166 GO:0003924 GO:0005198 GO:0005525 GO:0005737 GO:0005856 GO:0005874 GO:0006184 GO:0007017 GO:0007018 GO:0019031 GO:0019058 GO:0043234 GO:0051258
11620	Eukaryotic translation initiation factor 3 subunit D n=4 Tax=Clupeocephala RepID=EIF3D_DANRE	GO:0003676 GO:0003743 GO:0005634 GO:0005737 GO:0005852 GO:0006412 GO:0006413 GO:0016021 GO:0016032
11643	zona pellucida protein 4-like
11646	Ribosomal protein L3 n=8 Tax=Euteleostomi RepID=A9ZT76_SOLSE	GO:0003735 GO:0005622 GO:0005840 GO:0006412 GO:0016021 GO:0016032 GO:0030529
11691	Claudin 7a n=3 Tax=Tetraodontidae RepID=Q6E5U4_TAKRU	GO:0000786 GO:0003677 GO:0005198 GO:0005634 GO:0005886 GO:0005923 GO:0007283 GO:0016020 GO:0016021 GO:0030054
11697	TRNAU1AP, TRSPAP1; tRNA selenocysteine 1 associated protein 1	GO:0000786 GO:0003676 GO:0003677 GO:0005634 GO:0007283
11702	Heat shock protein HSP 90-beta n=14 Tax=Euteleostomi RepID=HS90B_DANRE	GO:0000166 GO:0005515 GO:0005524 GO:0005737 GO:0006457 GO:0006950 GO:0016021 GO:0016032 GO:0051082
11705	Pif1 protein n=1 Tax=Dicentrarchus labrax RepID=B7ZGY3_DICLA	GO:0000166 GO:0004386 GO:0005524 GO:0017111 GO:0019079
11738	Cathepsin Z n=1 Tax=Osmerus mordax RepID=C1BJN5_OSMMO	GO:0004197 GO:0006508 GO:0008234 GO:0016021 GO:0016032
11747	Splicing factor arginine/serine-rich 11 n=1 Tax=Anoplopoma fimbria RepID=C3KJZ0_ANOFI	GO:0000166 GO:0003676 GO:0005634 GO:0006397 GO:0046660
11750	Transmembrane protein 141 n=1 Tax=Danio rerio RepID=TM141_DANRE	GO:0000786 GO:0003676 GO:0003677 GO:0005634 GO:0007283 GO:0016020 GO:0016021
11764	col1a1b, alpha3(I), col1a3, hm:zeh0348, wu:fa95h05, wu:fd02a10, wu:fj59a10; collagen, type I, alpha 1b; K06236 collagen, type I/II/III/V/XI, alpha	GO:0005201 GO:0005581 GO:0016021 GO:0016032
11788	Elongation factor 1-beta n=5 Tax=Euteleostei RepID=C1BX49_ESOLU	GO:0000398 GO:0000786 GO:0003677 GO:0003746 GO:0005634 GO:0005681 GO:0005853 GO:0006412 GO:0006414 GO:0007283
11820	Creatine kinase muscle isoform 1 n=3 Tax=Percomorpha RepID=Q7T1J3_CHAAC	GO:0000166 GO:0003824 GO:0005524 GO:0016021 GO:0016032 GO:0016301 GO:0016310 GO:0016740 GO:0016772 GO:0045735
11826	Tubulin beta-2C chain n=173 Tax=Metazoa RepID=TBB2C_HUMAN	GO:0000086 GO:0000166 GO:0000278 GO:0003924 GO:0005198 GO:0005525 GO:0005737 GO:0005829 GO:0005856 GO:0005874 GO:0006184 GO:0006457 GO:0006928 GO:0007017 GO:0007018 GO:0016021 GO:0016032 GO:0019031 GO:0019058 GO:0042267 GO:0042288 GO:0043234 GO:0044267 GO:0051082 GO:0051084 GO:0051258
11834	degs2, im:6909358; degenerative spermatocyte homolog 2, lipid desaturase (Drosophila); K04712 sphingolipid delta-4 desaturase [EC:1.14.-.-]	GO:0006629 GO:0006633 GO:0016021 GO:0016491 GO:0016705 GO:0055114
11844	Decorin n=1 Tax=Paralichthys olivaceus RepID=Q6J0Y6_PAROL	GO:0005515 GO:0016021 GO:0016032
11850	cx35.4, gjb3, wu:fb02c04, zgc:112004; connexin 35.4; K07622 gap junction protein, beta 3	GO:0016021 GO:0016032 GO:0019031 GO:0019058
11862	Glyceraldehyde 3-phosphate dehydrogenase, testis-specific n=10 Tax=Clupeocephala RepID=G3PT_DANRE	GO:0003824 GO:0004365 GO:0005488 GO:0005737 GO:0006006 GO:0006096 GO:0008152 GO:0008943 GO:0016491 GO:0016620 GO:0051287 GO:0055114
11864	RuvB-like 1 n=26 Tax=Euteleostomi RepID=RUVB1_HUMAN	GO:0000166 GO:0003678 GO:0004386 GO:0005515 GO:0005524 GO:0005634 GO:0005654 GO:0005730 GO:0005737 GO:0005794 GO:0005815 GO:0005856 GO:0006281 GO:0006310 GO:0006334 GO:0006350 GO:0006357 GO:0007049 GO:0007067 GO:0007283 GO:0009378 GO:0016020 GO:0016363 GO:0016568 GO:0016787 GO:0016887 GO:0017111 GO:0034080 GO:0035267 GO:0040008 GO:0043231 GO:0043967 GO:0043968 GO:0051301 GO:0071339
11866	similar to p53-associated parkin-like cytoplasmic protein; K11970 p53-associated parkin-like cytoplasmic protein	GO:0006270 GO:0016021 GO:0016032
11885	Corona_S2 multi-domain protein	GO:0003735 GO:0005622 GO:0005840 GO:0006414 GO:0006944 GO:0016021 GO:0019031 GO:0046813
11892	Spindlin-1 n=2 Tax=Neognathi RepID=C1BZP6_ESOLU	GO:0007276
11893	C10orf57 homolog n=1 Tax=Anoplopoma fimbria RepID=C3KJ63_ANOFI	GO:0000786 GO:0003677 GO:0005634 GO:0007283
11921	DUF1777 multi-domain protein	GO:0005576 GO:0005634 GO:0006397 GO:0019013 GO:0046660 GO:0050840
11936	Zona pellucida 3 protein n=1 Tax=Trichosurus vulpecula RepID=O77685_TRIVU	GO:0002922
11943	zpy1, MGC86501; zona pellucida protein Y1
11950	Zona pellucida glycoprotein 1 n=2 Tax=Callithrix jacchus RepID=P79159_CALJA	GO:0032190
11952	GRP multi-domain protein	GO:0016021 GO:0016032
11954	Mediator of RNA polymerase II transcription subunit 11 n=3 Tax=Euteleostei RepID=B5X921_SALSA	GO:0000119 GO:0006357 GO:0006944 GO:0016021 GO:0016455 GO:0016592 GO:0019031 GO:0046813
11956	Lipid phosphate phosphohydrolase 2-like; K01080 phosphatidate phosphatase [EC:3.1.3.4]	GO:0003824 GO:0005515 GO:0008017 GO:0016020 GO:0016021 GO:0016032 GO:0016055 GO:0019031 GO:0019058 GO:0045095
11970	adenosine deaminase domain containing 1 (testis-specific)-like	GO:0003723 GO:0004000 GO:0006396
11974	PREDICTED: similar to tapasin-related n=1 Tax=Monodelphis domestica RepID=UPI0000F2EAEA	GO:0016021 GO:0016032 GO:0045095 GO:0046872
11979	znf451, si:ch211-165e15.5; zinc finger protein 451	GO:0016021 GO:0016032
12018	Eukaryotic translation initiation factor 3 subunit I n=7 Tax=Clupeocephala RepID=EIF3I_DANRE	GO:0003743 GO:0005737 GO:0005852 GO:0006412 GO:0006413 GO:0019031 GO:0019058
12023	Claudin 7a n=3 Tax=Tetraodontidae RepID=Q6E5U4_TAKRU	GO:0000786 GO:0003677 GO:0005198 GO:0005634 GO:0005886 GO:0005923 GO:0007283 GO:0016020 GO:0016021 GO:0030054
12030	Fatty acid-binding protein, brain n=2 Tax=Anoplopoma fimbria RepID=C3KHM1_ANOFI	GO:0005215 GO:0005488 GO:0006810 GO:0008289
12040	Tetraspanin-9 n=2 Tax=Salmoninae RepID=TSN9_SALSA	GO:0003777 GO:0005875 GO:0007017 GO:0016020 GO:0016021 GO:0016032
12101	Leptin receptor overlapping transcript-like 1 n=4 Tax=Euteleostei RepID=B3Y065_TAKRU	GO:0004872
12104	zona pellucida protein D [Coturnix japonica]	GO:0005509
12105	PREDICTED: putative visinin-like 1 variant 1 isoform 1 n=1 Tax=Taeniopygia guttata RepID=UPI000194C13E	GO:0016021 GO:0016032
12116	Tubulin beta-2C chain n=173 Tax=Metazoa RepID=TBB2C_HUMAN	GO:0000086 GO:0000166 GO:0000278 GO:0003924 GO:0005198 GO:0005525 GO:0005737 GO:0005829 GO:0005856 GO:0005874 GO:0006184 GO:0006457 GO:0006928 GO:0007017 GO:0007018 GO:0016021 GO:0016032 GO:0042267 GO:0042288 GO:0043234 GO:0044267 GO:0051082 GO:0051084 GO:0051258
12129	3-oxo-5-beta-steroid 4-dehydrogenase n=1 Tax=Anoplopoma fimbria RepID=C3KIE8_ANOFI	GO:0016491 GO:0055114
12136	MCOLN3; mucolipin 3; K04994 mucolipin 3	GO:0005216 GO:0006811 GO:0016020 GO:0016021 GO:0016032
12140	Gonadotropin alpha subunit n=1 Tax=Sebastes schlegelii RepID=Q56TL7_SEBSC	GO:0005179 GO:0005576
12156	polyubiquitin; K08770 ubiquitin C	GO:0000166 GO:0003676 GO:0003968 GO:0004197 GO:0004252 GO:0004386 GO:0005524 GO:0006508 GO:0008026 GO:0008233 GO:0016020 GO:0016021 GO:0016787 GO:0016817 GO:0017111 GO:0019079 GO:0033644 GO:0044419 GO:0070008
12159	Nucleolar protein of 40 kDa n=1 Tax=Osmerus mordax RepID=C1BJ74_OSMMO	GO:0003676 GO:0003677 GO:0003723 GO:0005634 GO:0006944 GO:0008270 GO:0016021 GO:0016563 GO:0019031 GO:0045941 GO:0046813 GO:0046872
12168	oxa1l, MGC171949, zgc:171949; oxidase (cytochrome c) assembly 1-like; K03217 preprotein translocase subunit YidC	GO:0016021 GO:0051205
12170	Adenosine deaminase-like protein n=1 Tax=Anoplopoma fimbria RepID=C3KH84_ANOFI	GO:0004000 GO:0009168 GO:0019239
12172	Growth hormone-releasing hormone/pitutary adenylate cyclase-activating protein n=4 Tax=Percomorpha RepID=A9QLJ1_TRITC	GO:0005179 GO:0005576
12188	Phospholipase D6 n=2 Tax=Danio rerio RepID=PLD6_DANRE	GO:0004298 GO:0004630 GO:0005741 GO:0005839 GO:0007126 GO:0007286 GO:0008053 GO:0016020 GO:0016021 GO:0016042 GO:0016787 GO:0030719 GO:0034587 GO:0035755 GO:0042803 GO:0043046 GO:0051603 GO:0070290
12286	Coiled-coil domain-containing protein 43 n=1 Tax=Osmerus mordax RepID=C1BM46_OSMMO	GO:0000786 GO:0003677 GO:0005576 GO:0005634 GO:0006506 GO:0007283 GO:0016757 GO:0031227 GO:0050840
12293	60S ribosomal protein L11 n=22 Tax=Craniata RepID=RL11_ICTPU	GO:0003723 GO:0003735 GO:0005515 GO:0005622 GO:0005730 GO:0005840 GO:0006412 GO:0016021 GO:0016032 GO:0019843 GO:0030163 GO:0030529 GO:0034504
12310	40S ribosomal protein S9 n=36 Tax=Euteleostomi RepID=RS9_HUMAN	GO:0003723 GO:0003735 GO:0005515 GO:0005622 GO:0005730 GO:0005737 GO:0005829 GO:0005840 GO:0006412 GO:0006414 GO:0006415 GO:0006417 GO:0008284 GO:0010467 GO:0015935 GO:0016032 GO:0019058 GO:0019083 GO:0019843 GO:0022627 GO:0030529 GO:0031018 GO:0044267 GO:0045182
12313	Cysteinyl-tRNA synthetase, cytoplasmic n=1 Tax=Salmo salar RepID=B5X1G4_SALSA	GO:0000166 GO:0000786 GO:0003677 GO:0003917 GO:0004812 GO:0004817 GO:0005524 GO:0005634 GO:0005694 GO:0005737 GO:0006265 GO:0006412 GO:0006418 GO:0006423 GO:0007283
12363	Eukaryotic translation initiation factor 3 subunit D n=4 Tax=Clupeocephala RepID=EIF3D_DANRE	GO:0001503 GO:0003676 GO:0003743 GO:0005576 GO:0005634 GO:0005737 GO:0005852 GO:0006412 GO:0006413 GO:0007155 GO:0016021 GO:0016032
12379	thbs2a, thbs2; thrombospondin 2a; K04659 thrombospondin	GO:0004540 GO:0005509 GO:0005576 GO:0007155 GO:0009986 GO:0016020 GO:0016021 GO:0016032
12449	PREDICTED: similar to germinal histone H4 gene n=1 Tax=Canis lupus familiaris RepID=UPI00005A5829	GO:0003677
12459	MOB1, Mps One Binder kinase activator-like 2A (Yeast) n=8 Tax=Clupeocephala RepID=Q6NX95_DANRE	GO:0005515 GO:0016021 GO:0016032 GO:0016301 GO:0016310
12493	fi86h10; wu:fi86h10; K11671 nuclear factor related to kappa-B-binding protein	GO:0016021 GO:0016032
12557	Tetraspanin-9 n=1 Tax=Danio rerio RepID=TSN9_DANRE	GO:0016020 GO:0016021 GO:0016032
12583	PREDICTED: similar to Protein Lines homolog 1 (Wnt signaling molecule Lines homolog 1) n=1 Tax=Bos taurus RepID=UPI00004EF204
12620	similar to CCAAT/enhancer-binding protein zeta (CCAAT-box-binding transcription factor) (CCAAT-binding factor) (CBF)	GO:0016021 GO:0016032
12638	Herpes_gp2 multi-domain protein	GO:0005882 GO:0009297 GO:0016021 GO:0016032 GO:0019867
12681	Pms1, MGC72584; postmeiotic segregation increased 1 (S. cerevisiae); K10864 DNA mismatch repair protein PMS1	GO:0005524
12734	Brain-specific fatty acid binding protein n=2 Tax=Percomorpha RepID=Q2PHF0_ORYLA	GO:0005215 GO:0005488 GO:0006810 GO:0008289
12783	Mitogen-activated protein kinase n=1 Tax=Paralichthys olivaceus RepID=Q8AYI0_PAROL	GO:0000166 GO:0004672 GO:0004674 GO:0004707 GO:0004713 GO:0005524 GO:0006468 GO:0016021 GO:0016032 GO:0016301 GO:0016310
12816	Breast cancer 1 n=2 Tax=Tetraodon nigroviridis RepID=Q6T8H0_TETNG	GO:0003677 GO:0005515 GO:0005622 GO:0005634 GO:0006281 GO:0008270 GO:0046872
12854	neb, im:6904860, im:7001777, im:7144538, im:7150492, si:ch211-168m7.5, wu:fc33b04; nebulin	GO:0016021 GO:0016032
12885	sequence orphan	GO:0016020 GO:0016021 GO:0016032
12889	Septin-7 n=2 Tax=Salmo salar RepID=B5X2M3_SALSA	GO:0000166 GO:0004601 GO:0005515 GO:0005525 GO:0005643 GO:0005737 GO:0006606 GO:0006979 GO:0007049 GO:0008092 GO:0019898 GO:0020037 GO:0031105
12903	Ankyrin 1, erythrocytic n=3 Tax=Danio rerio RepID=B8JK17_DANRE	GO:0016021 GO:0016032
12933	Polyprotein (Fragment) n=1 Tax=Bovine viral diarrhea virus 2 RepID=Q9WR87_9FLAV	GO:0004252 GO:0006508 GO:0016032 GO:0019082
12958	Cofilin 2 (Muscle) n=3 Tax=Clupeocephala RepID=Q6NZW3_DANRE	GO:0003779 GO:0005622 GO:0006944 GO:0016021 GO:0019031 GO:0046813 GO:0046872
13030	TGF beta 6 n=3 Tax=Percomorpha RepID=D6C4T9_SPAAU	GO:0005160 GO:0005615 GO:0008083 GO:0016049 GO:0040007
13045	Sperm associated antigen 6 n=1 Tax=Danio rerio RepID=Q6GMH8_DANRE	GO:0005488
13046	Corona_S2 multi-domain protein	GO:0000119 GO:0006357 GO:0006944 GO:0016021 GO:0016455 GO:0019031 GO:0046813
13076	Herpes_gp2 domain containing protein	GO:0016021 GO:0016032
13106	[O] COG0625 Glutathione S-transferase	GO:0000786 GO:0003677 GO:0005634 GO:0007283
13114	Corona_S2 domain containing protein	GO:0006944 GO:0016021 GO:0019031 GO:0046813
13116	RBM11; RNA binding motif protein 11	GO:0016021 GO:0016032
13125	Dnmt1 protein-like; K00558 DNA (cytosine-5-)-methyltransferase [EC:2.1.1.37]	GO:0005634 GO:0008134
13148	tiparp, MGC153056, sb:cb841, si:dkey-33k14.4, zgc:153056; TCDD-inducible poly(ADP-ribose) polymerase (EC:2.4.2.30)	GO:0003950 GO:0005634 GO:0016021 GO:0016032 GO:0019031 GO:0019058
13156	Brain-specific polypeptide PEP-19 n=1 Tax=Anoplopoma fimbria RepID=C3KIV2_ANOFI
13161	Carnitine O-palmitoyltransferase 2, mitochondrial n=1 Tax=Danio rerio RepID=CPT2_DANRE	GO:0004095 GO:0005739 GO:0005743 GO:0006629 GO:0006631 GO:0006810 GO:0008415 GO:0016020 GO:0016021 GO:0016032 GO:0016740
13167	Meiotic nuclear division protein 1 homolog n=1 Tax=Anoplopoma fimbria RepID=C3KGT1_ANOFI	GO:0003774 GO:0016459
13183	PREDICTED: similar to Putative pre-mRNA splicing factor RNA helicase (DEAH box protein 15) isoform 1 n=1 Tax=Canis lupus familiaris RepID=UPI00005A0516	GO:0004386 GO:0016021 GO:0016032 GO:0019031 GO:0019058
13189	astacin like metallo-protease [Takifugu rubripes]dbj|BAE97367.1| astacin like metallo-protease [Takifugu rubripes]	GO:0004222 GO:0006508 GO:0016021 GO:0016032
13193	igf2bp2a, crfb14, igf2bp2, si:ch211-125m20.1; insulin-like growth factor 2 mRNA binding protein 2a	GO:0003723
13194	Enolase-phosphatase E1 n=1 Tax=Salmo salar RepID=ENOPH_SALSA	GO:0003824 GO:0005634 GO:0005737 GO:0008152 GO:0008652 GO:0008967 GO:0009086 GO:0016787 GO:0019509 GO:0043874 GO:0046872
13201	Brain-specific fatty acid binding protein n=2 Tax=Percomorpha RepID=Q2PHF0_ORYLA	GO:0005215 GO:0005488 GO:0006810 GO:0008289
13216	CACtiN (Drosophila cactus interacting protein) homolog family member (cacn-1)-like	GO:0016021 GO:0016032 GO:0019031 GO:0019058
13259	Glucosamine-6-phosphate deaminase 1 n=1 Tax=Danio rerio RepID=Q567X3_DANRE	GO:0004342 GO:0005975 GO:0006044
13262	paxillin-like; K05760 paxillin	GO:0008270 GO:0016021 GO:0016032
13266	si:ch211-241d21.4; K03575 A/G-specific adenine glycosylase [EC:3.2.2.-]	GO:0006284
13268	UPI00016E350E related cluster n=1 Tax=Takifugu rubripes RepID=UPI00016E350E	GO:0005578 GO:0008191 GO:0016021 GO:0016032
13270	SCAF1; SR-related CTD-associated factor 1	GO:0016021 GO:0016032 GO:0019031 GO:0019058
13292	atf7ip, MGC152981, wu:fa12g02, zgc:152981; activating transcription factor 7 interacting protein	GO:0016021 GO:0016032 GO:0019031 GO:0019058
13301	similar to plakophilin 4	GO:0019031 GO:0019058
13317	csrp2bp, MGC92627, si:dkeyp-20e4.5, zgc:92627; cysteine and glycine-rich protein 2 binding protein	GO:0008080 GO:0008152 GO:0016021 GO:0016032
13320	TT_ORF1 multi-domain protein	GO:0000786 GO:0003677 GO:0005634 GO:0007283
13371	Tetratricopeptide repeat protein 30 n=3 Tax=Danio rerio RepID=TTC30_DANRE	GO:0005215 GO:0005488 GO:0005879 GO:0005929 GO:0007368 GO:0016021 GO:0016032 GO:0018095 GO:0030030 GO:0031514 GO:0042073 GO:0042384 GO:0042995
13382	klhdc4, fb95f04, wu:fb95f04; kelch domain containing 4	GO:0000786 GO:0003677 GO:0005634 GO:0007283
13408	RNA-binding protein 39 n=1 Tax=Salmo salar RepID=B5X2I3_SALSA	GO:0000166 GO:0000786 GO:0003676 GO:0003677 GO:0003723 GO:0005634 GO:0006397 GO:0007283 GO:0046660
13411	RAD50; im:6906849; K10866 DNA repair protein RAD50 [EC:3.6.-.-]	GO:0005524 GO:0005694 GO:0016021 GO:0016032
13429	Ependymin n=1 Tax=Perca flavescens RepID=A7UH93_PERFV	GO:0005509 GO:0005576 GO:0007160 GO:0016021 GO:0016032 GO:0019031 GO:0019058
13472	PPP2R5A; protein phosphatase 2, regulatory subunit B', alpha; K11584 protein phosphatase 2 (formerly 2A), regulatory subunit B'	GO:0000159 GO:0006944 GO:0007165 GO:0008601 GO:0016021 GO:0016032 GO:0019031 GO:0046813 GO:0046872
13481	PREDICTED: similar to izumo sperm-egg fusion 1 n=1 Tax=Danio rerio RepID=UPI00017610E3
13492	asxl1; si:dkey-202m22.4; K11471 additional sex combs-like protein
13500	Splicing factor U2AF 35 kDa subunit n=16 Tax=Euteleostomi RepID=U2AF1_HUMAN	GO:0000166 GO:0000398 GO:0000786 GO:0003676 GO:0003677 GO:0003723 GO:0005515 GO:0005634 GO:0005654 GO:0005681 GO:0006366 GO:0006369 GO:0006397 GO:0006406 GO:0007283 GO:0008270 GO:0008380 GO:0010467 GO:0015030 GO:0016607 GO:0031124 GO:0046872 GO:0071013
13501	dock7, MGC162908, MGC171344, im:7145816, im:7157388, wu:fb93h07; dedicator of cytokinesis 7	GO:0005085 GO:0005525 GO:0016021 GO:0016032 GO:0051020
13549	similar to hect domain and RLD 2; K10595 E3 ubiquitin-protein ligase HERC2 [EC:6.3.2.19]	GO:0005622 GO:0006464 GO:0016021 GO:0016032 GO:0016881 GO:0045095
13588	orc4; zgc:85772; K02606 origin recognition complex subunit 4	GO:0016021 GO:0016032
13617	figf, vegfd; c-fos induced growth factor; K05449 vascular endothelial growth factor C/D
13631	Proteinase-activated receptor-2a n=1 Tax=Salmo salar RepID=B6UQA9_SALSA	GO:0004872 GO:0007186 GO:0007596 GO:0015057 GO:0016021 GO:0016032 GO:0070493
13633	spo11, MGC77876, zgc:77876; SPO11 meiotic protein covalently bound to DSB homolog (S. cerevisiae); K10878 meiotic recombination protein SPO11	GO:0003677 GO:0003824 GO:0005524 GO:0005694 GO:0006259
13637	aph1b, APH1A, psfl, wu:fc41h05, wu:fi53a04; anterior pharynx defective 1B; K06172 anterior pharynx defective 1	GO:0005515 GO:0016021 GO:0016032 GO:0016485 GO:0043085
13649	wu:fj51g01; si:ch211-129c21.6	GO:0000786 GO:0003677 GO:0005515 GO:0005634 GO:0006886 GO:0007283 GO:0016192 GO:0030117
13666	Hydroxysteroid (17-beta) dehydrogenase 10 n=1 Tax=Danio rerio RepID=Q5XJS8_DANRE	GO:0003824 GO:0005488 GO:0008152 GO:0016491 GO:0055114
13667	similar to E3 ubiquitin-protein ligase NEURL3; K01931 protein neuralized
13685	40S ribosomal protein S21 n=15 Tax=Euteleostomi RepID=RS21_HUMAN	GO:0003735 GO:0005622 GO:0005737 GO:0005829 GO:0005840 GO:0006412 GO:0006414 GO:0006415 GO:0010467 GO:0015935 GO:0016032 GO:0019058 GO:0019083 GO:0022627 GO:0030529 GO:0031018 GO:0044267 GO:0047485
13720	Steroidogenic acute regulatory protein n=1 Tax=Solea senegalensis RepID=C6ZLA9_SOLSE	GO:0006694 GO:0015485 GO:0017127 GO:0030301
13743	DUF1777 multi-domain protein	GO:0000786 GO:0003677 GO:0005634 GO:0007283
13789	Tubulin alpha-1A chain n=243 Tax=Metazoa RepID=TBA1A_HUMAN	GO:0000086 GO:0000166 GO:0000278 GO:0003924 GO:0005198 GO:0005525 GO:0005737 GO:0005829 GO:0005856 GO:0005874 GO:0006184 GO:0006457 GO:0007017 GO:0007018 GO:0016021 GO:0016032 GO:0019031 GO:0019058 GO:0019904 GO:0043234 GO:0044267 GO:0051084 GO:0051258
13802	MGC56112; zgc:56112; K12194 charged multivesicular body protein 4	GO:0003774 GO:0005634 GO:0006397 GO:0015031 GO:0016459 GO:0046660
13810	Corona_S2 multi-domain protein	GO:0006944 GO:0016021 GO:0019031 GO:0046813
13822	PREDICTED: pre-mRNA-splicing factor 38A-like n=1 Tax=Saccoglossus kowalevskii RepID=UPI0001CBB7DA	GO:0005198 GO:0005634 GO:0006397 GO:0009405 GO:0046660
13872	Cytochrome c oxidase assembly protein COX11, mitochondrial n=1 Tax=Salmo salar RepID=B5XFX8_SALSA	GO:0005507 GO:0005886 GO:0008535 GO:0016021 GO:0016032
13892	Adenosine monophosphate deaminase n=2 Tax=Platichthys flesus RepID=Q2VWC1_PLAFE	GO:0003876 GO:0009168 GO:0019239
13921	Peptidylprolyl isomerase D (Cyclophilin D) n=5 Tax=Salmoninae RepID=B5DG44_SALSA	GO:0003755 GO:0005488 GO:0006457 GO:0016021 GO:0016032 GO:0016853
13922	TT_ORF1 multi-domain protein	GO:0000786 GO:0003677 GO:0005634 GO:0007283 GO:0044423
13925	mll4a, si:rp71-15k1.2; myeloid/lymphoid or mixed-lineage leukemia 4a; K09186 myeloid/lymphoid or mixed-lineage leukemia protein 1/4	GO:0016021 GO:0016032
13937	FOXK2; forkhead box K2; K09404 forkhead box protein K
13943	Novel protein similar to vertebrate START domain containing 10 (STARD10) n=2 Tax=Danio rerio RepID=A5PMB7_DANRE
13955	carboxypeptidase X, member 1-like	GO:0016021 GO:0016032
14025	Zona pellucida 3 protein n=1 Tax=Trichosurus vulpecula RepID=O77685_TRIVU	GO:0002922
14032	[R] COG5048 FOG: Zn-finger	GO:0005622 GO:0008270 GO:0016021 GO:0016032
14053	sept10, wu:fb22c05, wu:fc15g06, zgc:110575; septin 10
14111	hydroxysteroid (17-beta) dehydrogenase 7-like
14114	Herpes_gp2 multi-domain protein	GO:0016021 GO:0016032 GO:0045095
14130	mef2d, MGC145245, XMEF2D, sl-1, sl1; myocyte enhancer factor 2D; K09262 MADS-box transcription enhancer factor 2D	GO:0003700 GO:0005634 GO:0006355 GO:0016021 GO:0016032 GO:0019031 GO:0019058 GO:0043565
14147	pcgf5b, pcgf5, zgc:136815; polycomb group ring finger 5b; K11489 polycomb group RING finger protein 5	GO:0000786 GO:0003677 GO:0005634 GO:0007283
14152	Deleted in azoospermia-like protein n=1 Tax=Lates calcarifer RepID=Q1PS66_LATCA	GO:0000166 GO:0003676
14240	zinc finger protein 111-like	GO:0005622 GO:0008270 GO:0016021 GO:0016032
14272	hsd3b7, wu:fc37e10, wu:fi12g10, zgc:55799; hydroxy-delta-5-steroid dehydrogenase, 3 beta- and steroid delta-isomerase (EC:1.1.1.181); K12408 cholest-5-ene-3beta,7alpha-diol 3beta-dehydrogenase [EC:1.1.1.181]	GO:0003854 GO:0006694
14291	Fibroblast growth factor receptor 1 IIIb VT+ isoform n=8 Tax=Oryzias latipes RepID=A4F228_ORYLA	GO:0000166 GO:0004672 GO:0004713 GO:0004872 GO:0005007 GO:0005515 GO:0005524 GO:0006468 GO:0008284 GO:0008543 GO:0016020 GO:0016021 GO:0016301 GO:0016310 GO:0016740
14293	FXYD5a n=1 Tax=Salmo salar RepID=B0S4R9_SALSA	GO:0005216 GO:0006811 GO:0016020 GO:0016021 GO:0016032 GO:0016337
14303	17-beta hydroxysteroid dehydrogenase type 1 n=1 Tax=Oreochromis niloticus RepID=Q49RB1_ORENI	GO:0003824 GO:0004303 GO:0005488 GO:0005737 GO:0006703 GO:0008152 GO:0016491 GO:0055114
14318	cth1, MGC123163, cb266, fa18c01, wu:fa18c01, zfcth1; cth1; K13056 CCCH zinc finger protein C3H-4	GO:0003676 GO:0008270 GO:0016021 GO:0016032 GO:0019031 GO:0019058
14332	PREDICTED: similar to ataxin 1-like n=1 Tax=Danio rerio RepID=UPI000175FB11	GO:0000119 GO:0005488 GO:0006357 GO:0006944 GO:0016021 GO:0016455 GO:0019031 GO:0046813
14351	TT_ORF1 multi-domain protein	GO:0000786 GO:0003677 GO:0005634 GO:0007283 GO:0019028
14385	Septin-7 n=28 Tax=Euteleostomi RepID=SEPT7_HUMAN	GO:0000166 GO:0000775 GO:0000776 GO:0000777 GO:0000910 GO:0001725 GO:0005198 GO:0005515 GO:0005525 GO:0005634 GO:0005737 GO:0005819 GO:0005856 GO:0005929 GO:0007049 GO:0007067 GO:0015629 GO:0015630 GO:0016324 GO:0016476 GO:0030496 GO:0031105 GO:0032154 GO:0035085 GO:0042995 GO:0051291 GO:0051301 GO:0060271
14406	Beta-catenin-like protein 1 n=1 Tax=Salmo salar RepID=B5X4Y0_SALSA	GO:0005488
14462	ATP synthase subunit a n=1 Tax=Psetta maxima RepID=C7S7B1_PSEMX	GO:0005634 GO:0005739 GO:0005743 GO:0006397 GO:0015078 GO:0015986 GO:0045263 GO:0046660
14481	TT_ORF1 multi-domain protein	GO:0000119 GO:0000786 GO:0003677 GO:0005634 GO:0006357 GO:0007283 GO:0016455
14484	Herpes_gp2 domain containing protein	GO:0016021 GO:0016032
14505	ORM1-like protein 3 n=17 Tax=Euteleostomi RepID=ORML3_HUMAN	GO:0003677 GO:0003887 GO:0005515 GO:0005783 GO:0005789 GO:0006260 GO:0006672 GO:0016020 GO:0016021 GO:0016032 GO:0035339
14506	Herpes_gp2 domain containing protein	GO:0016021 GO:0016032
14550	Spermidine/spermine N1-acetyltransferase family member 2 n=3 Tax=Danio rerio RepID=Q5PR44_DANRE	GO:0008080 GO:0008152 GO:0016740
14556	Novel protein containing multiple scavenger receptor cysteine-rich (SRCR) domains similar to vertebrate deleted in malignant brain tumors 1 (DMBT1) (Fragment) n=1 Tax=Danio rerio RepID=Q5RI27_DANRE	GO:0004872 GO:0005044 GO:0016020
14577	ADP-ribosylation factor 1 n=15 Tax=Fungi/Metazoa group RepID=ARF1_HUMAN	GO:0000139 GO:0000166 GO:0003924 GO:0005057 GO:0005515 GO:0005525 GO:0005622 GO:0005737 GO:0005794 GO:0005829 GO:0005886 GO:0006184 GO:0006810 GO:0006878 GO:0006890 GO:0006892 GO:0007264 GO:0012505 GO:0015031 GO:0016032 GO:0016044 GO:0016192 GO:0030017 GO:0048205 GO:0048471 GO:0050690
14685	cpsf1, wu:fb24c01; cleavage and polyadenylation specific factor 1	GO:0003676 GO:0005634 GO:0016021 GO:0016032
14690	usp14, wu:fk63d09, zgc:55949; ubiquitin specific protease 14 (tRNA-guanine transglycosylase) (EC:3.1.2.15); K11843 ubiquitin carboxyl-terminal hydrolase 14 [EC:3.1.2.15]	GO:0004221 GO:0006511
14724	cnot1, MGC152902, cdc39-like, im:7141761, kiaa1007l, wu:fc58h04, zgc:152902; CCR4-NOT transcription complex, subunit 1; K12604 CCR4-NOT transcription complex subunit 1	GO:0016021 GO:0016032
14771	HPC2 multi-domain protein	GO:0016021 GO:0016032 GO:0019031 GO:0019058
14813	Lsm4 protein n=3 Tax=Tetraodontidae RepID=Q98TR1_TAKRU	GO:0006944 GO:0016021 GO:0019031 GO:0046813
14860	Heat shock factor protein 2 n=1 Tax=Salmo salar RepID=C0HBT5_SALSA	GO:0003677 GO:0003700 GO:0005634 GO:0006351 GO:0006355 GO:0006950 GO:0043565
14900	SPIN [Meleagris gallopavo]	GO:0007276
14942	Pituitary tumor-transforming gene 1 protein-interacting protein n=4 Tax=Anoplopoma fimbria RepID=C3KHB6_ANOFI
14998	Growth arrest and DNA-damage-inducible proteins-interacting protein 1 n=1 Tax=Salmo salar RepID=B5X811_SALSA	GO:0005634 GO:0007049 GO:0019028
15009	Adenosine deaminase ADAR2-a variant n=7 Tax=Tetraodontidae RepID=Q8JH74_TAKRU	GO:0003723 GO:0003725 GO:0004000 GO:0005622 GO:0006396
15055	Transmembrane protein 70 n=4 Tax=Salmo salar RepID=B5X683_SALSA	GO:0016021 GO:0016032
15057	bmp15, MGC152740, fi35a05, wu:fi35a05; bone morphogenetic protein 15; K05498 growth differentiation factor 9/9B	GO:0008083
15082	AF-4 multi-domain protein	GO:0016021 GO:0016032
15084	nup133, wu:fa04e09, zgc:55311; nucleoporin 133	GO:0005643 GO:0006913 GO:0016021 GO:0016032 GO:0017056
15135	scn1bb; sodium channel, voltage-gated, type I, beta b	GO:0016021 GO:0016032 GO:0019031 GO:0019058
15243	similar to ADAM metallopeptidase with thrombospondin type 1 motif, 12 preproprotein; K08626 a disintegrin and metalloproteinase with thrombospondin motifs 12 [EC:3.4.24.-]
15251	SPAG9, CT89, FLJ13450, FLJ14006, FLJ26141, FLJ34602, HLC-6, HLC4, JIP-4, JIP4, JLP, KIAA0516, MGC117291, MGC14967, MGC74461, PHET, PIG6; sperm associated antigen 9
15255	zona pellucida sperm-binding protein 3-like
15297	similar to splicing factor, arginine/serine-rich 1 (ASF/SF2)	GO:0005634 GO:0006397 GO:0019013 GO:0046660
15316	Growth arrest and DNA-damage-inducible protein GADD45 alpha n=7 Tax=Euteleostei RepID=C3KJ73_ANOFI
15405	zinc finger protein 300-like	GO:0005622 GO:0008270 GO:0016021 GO:0016032
15515	Herpes_gp2 domain containing protein	GO:0016021 GO:0016032
15525	CDA; cytidine deaminase; K01489 cytidine deaminase [EC:3.5.4.5]	GO:0003824 GO:0004126 GO:0008270 GO:0009972 GO:0016787 GO:0046087
15531	dis3, wu:fb08g12; DIS3 mitotic control homolog (S. cerevisiae); K12585 exosome complex exonuclease DIS3/RRP44 [EC:3.1.13.-]	GO:0003723 GO:0004540
15533	Atrophin-1 multi-domain protein	GO:0005576 GO:0016020 GO:0019031 GO:0019058 GO:0050840
15592	adal, MGC109912, zgc:109912; adenosine deaminase-like (EC:3.5.4.-); K01500 [EC:3.5.4.-]	GO:0009168 GO:0019239
15634	DUF1279 multi-domain protein	GO:0005634 GO:0006397 GO:0046660
15645	Dexamethasone-induced Ras-related protein 1 n=1 Tax=Osmerus mordax RepID=C1BKT5_OSMMO	GO:0000166 GO:0003924 GO:0005525 GO:0005622 GO:0006184 GO:0007165 GO:0007264 GO:0016020 GO:0016021 GO:0016032
15676	Splicing factor U2AF 35 kDa subunit n=16 Tax=Euteleostomi RepID=U2AF1_HUMAN	GO:0000166 GO:0000398 GO:0000786 GO:0003676 GO:0003677 GO:0003723 GO:0005515 GO:0005634 GO:0005654 GO:0005681 GO:0006366 GO:0006369 GO:0006397 GO:0006406 GO:0007283 GO:0008270 GO:0008380 GO:0010467 GO:0015030 GO:0016607 GO:0031124 GO:0046872 GO:0071013
15680	Uracil-DNA glycosylase n=1 Tax=Gadus morhua RepID=Q9I983_GADMO	GO:0004844 GO:0005737 GO:0006281 GO:0006284 GO:0006974 GO:0008152 GO:0016787 GO:0016798 GO:0016799
15703	Creatine kinase, brain b n=8 Tax=Clupeocephala RepID=Q7ZU04_DANRE	GO:0000166 GO:0003824 GO:0005524 GO:0016301 GO:0016310 GO:0016740 GO:0016772
15706	40S ribosomal protein S29 n=47 Tax=Euteleostomi RepID=RS29_HUMAN	GO:0003735 GO:0005515 GO:0005622 GO:0005737 GO:0005829 GO:0005840 GO:0006412 GO:0006414 GO:0006415 GO:0008270 GO:0010467 GO:0015935 GO:0016032 GO:0019058 GO:0019083 GO:0022627 GO:0030529 GO:0031018 GO:0044267 GO:0046872
15731	neuropilin 1b n=1 Tax=Danio rerio RepID=UPI0001A2C1A5	GO:0008430 GO:0016021 GO:0016032
15793	Tymo_45kd_70kd multi-domain protein	GO:0016021 GO:0016032
15814	similar to lipoma HMGIC fusion partner-like 3	GO:0006944 GO:0016021 GO:0019031 GO:0046813
15827	PREDICTED: similar to euchromatic histone methyltransferase 1 n=1 Tax=Monodelphis domestica RepID=UPI0000F2B6F5	GO:0016021 GO:0016032
15840	lef1; lymphocyte enhancer binding factor 1; K04492 lymphoid enhancer-binding factor 1	GO:0005213 GO:0005576 GO:0007304 GO:0042600
15894	NUMA1; nuclear mitotic apparatus protein 1	GO:0005524 GO:0005694 GO:0016021
15914	SAT1, DC21, KFSD, KFSDX, SAT, SSAT, SSAT-1; spermidine/spermine N1-acetyltransferase 1 (EC:2.3.1.57); K00657 diamine N-acetyltransferase [EC:2.3.1.57]	GO:0005625 GO:0006595 GO:0008080 GO:0008152 GO:0016740 GO:0019809 GO:0042127
15938	zona pellucida sperm-binding protein 3-like
15976	Zgc:86834 n=3 Tax=Danio rerio RepID=Q6IQC5_DANRE	GO:0007283
15979	40S ribosomal protein S12 n=54 Tax=Euteleostomi RepID=RS12_HUMAN	GO:0003674 GO:0003735 GO:0005622 GO:0005737 GO:0005829 GO:0005840 GO:0006412 GO:0006414 GO:0006415 GO:0010467 GO:0016032 GO:0019058 GO:0019083 GO:0022627 GO:0030529 GO:0031018 GO:0044267
16026	bmpr1bb, MGC172219, alk6b, zgc:172219; bone morphogenetic protein receptor, type 1bb; K13578 bone morphogenetic protein receptor type-1B [EC:2.7.11.30]	GO:0004672 GO:0004713 GO:0005524 GO:0006468
16055	OLFML2B; olfactomedin-like 2B	GO:0005576 GO:0016021 GO:0016032 GO:0050840
16058	cd164, fb75f06, fj87f10, si:ch211-51a19.2, wu:fb75f06, wu:fj87f10; CD164 molecule, sialomucin; K06546 CD164 antigen	GO:0016021 GO:0016032 GO:0019031 GO:0019058
16066	Adenosylmethionine decarboxylase 1 n=4 Tax=Clupeocephala RepID=Q7ZVU7_DANRE	GO:0004014 GO:0006596 GO:0006597 GO:0008295 GO:0016829 GO:0016831
16105	sept10, wu:fb22c05, wu:fc15g06, zgc:110575; septin 10	GO:0005525 GO:0007049
16122	akap12, esr1, sb:cb27, si:ch73-192g21.1, wu:fb72g12, wu:fc21c03; A kinase (PRKA) anchor protein (gravin) 12	GO:0016021 GO:0016032 GO:0016747
16167	ptprn2, IA-2[b], fc52a08, im:7153814, wu:fc52a08; protein tyrosine phosphatase, receptor type, N polypeptide 2; K07817 protein tyrosine phosphatase, receptor type, N [EC:3.1.3.48]	GO:0004725 GO:0006470 GO:0016021 GO:0016032
16170	Proto-oncogene protein c-Fos n=1 Tax=Dicentrarchus labrax RepID=Q0PGB1_DICLA	GO:0003677 GO:0003700 GO:0005634 GO:0006351 GO:0006355 GO:0043565 GO:0046983
16203	pms2, wu:fb39g07; PMS2 postmeiotic segregation increased 2 (S. cerevisiae); K10858 DNA mismatch repair protein PMS2
16207	ogg1, zgc:158858; 8-oxoguanine DNA glycosylase (EC:4.2.99.18); K03660 N-glycosylase/DNA lyase [EC:3.2.2.- 4.2.99.18]	GO:0003684 GO:0006284 GO:0006289 GO:0008534
16236	splicing factor, arginine/serine-rich 10; K12897 transformer-2 protein	GO:0003676 GO:0005634 GO:0006397 GO:0046660
16237	similar to cysteine-rich, angiogenic inducer, 61; K06829 cysteine rich protein 61	GO:0001558 GO:0005520 GO:0005576 GO:0016021 GO:0016032
16320	MGC112282; zgc:112282 (EC:3.5.4.3); K01487 guanine deaminase [EC:3.5.4.3]
16328	Herpes_gp2 domain containing protein	GO:0016021 GO:0016032
16396	Mucin multi-domain protein	GO:0008092 GO:0016020 GO:0016021 GO:0016032
16431	Phosphorylase b kinase gamma catalytic chain, testis/liver isoform n=5 Tax=Euteleostei RepID=B5X389_SALSA	GO:0000166 GO:0004672 GO:0004674 GO:0004689 GO:0005516 GO:0005524 GO:0005964 GO:0005978 GO:0006468 GO:0016301 GO:0016310
16484	ADCY2; adenylate cyclase 2 (brain); K08042 adenylate cyclase 2 [EC:4.6.1.1]	GO:0007242 GO:0009190 GO:0016849
16507	[F] COG1816 Adenosine deaminase	GO:0009168 GO:0019239
16545	Growth hormone n=2 Tax=Psetta maxima RepID=A4FTU0_PSEMX	GO:0005179 GO:0005576
16580	fbln5, zgc:103575; fibulin 5	GO:0009986 GO:0016020 GO:0016021 GO:0016032
16598	slc35b2, MGC64182, MGC77349, zgc:64182, zgc:77349; solute carrier family 35, member B2	GO:0016021 GO:0016032
16624	Mitotic spindle assembly checkpoint protein MAD2A n=1 Tax=Salmo salar RepID=B5X6P5_SALSA	GO:0007067
16653	Transcription elongation factor A (SII), 2 n=2 Tax=Danio rerio RepID=Q7ZUY7_DANRE	GO:0003676 GO:0003677 GO:0003702 GO:0003711 GO:0003746 GO:0005515 GO:0005634 GO:0005737 GO:0006350 GO:0006354 GO:0006355 GO:0006357 GO:0006414 GO:0008270 GO:0016021 GO:0016032 GO:0030528 GO:0032784 GO:0042325 GO:0045449
16718	Nop14 multi-domain protein	GO:0003677 GO:0003700 GO:0005634 GO:0016021 GO:0016032 GO:0045449
16818	Embryonic beta-type globin n=1 Tax=Oncorhynchus mykiss RepID=Q9YGF5_ONCMY	GO:0005344 GO:0005506 GO:0005833 GO:0006810 GO:0015671 GO:0016021 GO:0016032 GO:0019825 GO:0020037 GO:0046872
16825	Mucin multi-domain protein	GO:0000786 GO:0003677 GO:0005634 GO:0007283
17029	camsap1l1, si:dkey-39e8.1, wu:fc16g04, wu:fc23h08; calmodulin regulated spectrin-associated protein 1-like 1	GO:0000786 GO:0003677 GO:0005634 GO:0007283
17066	MGC77155, fb39b02, wu:fb39b02; zgc:77155; K12896 splicing factor, arginine/serine-rich 7	GO:0000786 GO:0003676 GO:0003677 GO:0005634 GO:0007283 GO:0019013
17091	Adenylate kinase isoenzyme 1 n=263 Tax=Neognathae RepID=KAD1_CHICK	GO:0000166 GO:0004017 GO:0005524 GO:0005737 GO:0006139 GO:0016301 GO:0016310 GO:0016740 GO:0019205 GO:0046034
17098	Transmembrane protein 120A n=1 Tax=Salmo salar RepID=B5XCP1_SALSA	GO:0016021 GO:0016032
17128	Septin 5a n=1 Tax=Danio rerio RepID=Q6PBW0_DANRE	GO:0000166 GO:0005515 GO:0005525 GO:0005886 GO:0007049 GO:0008021 GO:0017157 GO:0031105
17158	PREDICTED: similar to cyclin fold protein 1 n=1 Tax=Ornithorhynchus anatinus RepID=UPI000155C6F2	GO:0016021 GO:0016032 GO:0019031 GO:0019058
17159	Gonadotropin alpha subunit n=1 Tax=Sebastes schlegelii RepID=Q56TL7_SEBSC	GO:0005179 GO:0005576
17179	ABC transporter, class F family member (abcf-3)-like; K06158 ATP-binding cassette, sub-family F, member 3	GO:0005524 GO:0005694 GO:0016021 GO:0016032 GO:0016887
17189	BRCA2; breast cancer 2, early onset; K08775 breast cancer 2 susceptibility protein
17243	Twisted gastrulation n=1 Tax=Osmerus mordax RepID=C1BL78_OSMMO	GO:0016021 GO:0016032 GO:0019031 GO:0019058
17334	UPI00016E4324 related cluster n=1 Tax=Takifugu rubripes RepID=UPI00016E4324	GO:0016021 GO:0016032
17354	PREDICTED: similar to MCTP2 n=1 Tax=Monodelphis domestica RepID=UPI0000D931A9
17365	Tenomodulin n=1 Tax=Osmerus mordax RepID=C1BKU5_OSMMO	GO:0016021 GO:0016032
17370	fbln2; fibulin 2	GO:0016021 GO:0016032 GO:0019031 GO:0019058
17460	RGD1624205, Muc19, SMGC; mucin apoprotein	GO:0016021 GO:0016032
17525	DUF2076 multi-domain protein	GO:0005213 GO:0005576 GO:0007304 GO:0042600
17527	Novel protein similar to vertebrate nucleoporin 153kDa (NUP153) n=1 Tax=Danio rerio RepID=B8JIZ8_DANRE	GO:0005622 GO:0008270 GO:0016021 GO:0016032 GO:0019031 GO:0019058
17559	[E] COG0814 Amino acid permeases	GO:0016021 GO:0016032 GO:0019031 GO:0019058
17593	spef2, si:ch211-149f21.2; sperm flagellar 2
17606	mre11a, zgc:64018; meiotic recombination 11 homolog A (S. cerevisiae); K10865 double-strand break repair protein MRE11	GO:0004519 GO:0005634 GO:0006302 GO:0016787 GO:0030145
17611	Corona_S2 multi-domain protein	GO:0006944 GO:0016020 GO:0016021 GO:0019031 GO:0046813
17627	silva, MGC136622, MGC158124, cb397, fdv, sb:cb397, wu:fc11g11, wu:fj24g11, zgc:136622; silver homolog (mouse) a	GO:0016021 GO:0016032 GO:0045095
17645	pom121, wu:fa16c07, wu:fl35g12; POM121 membrane glycoprotein (rat)	GO:0016021 GO:0016032 GO:0019031 GO:0019058
17650	Beta A1-2-crystallin (Fragment) n=3 Tax=Percomorpha RepID=B9V3U2_EPICO	GO:0016021 GO:0016032
17710	hsd11b3, 11-DH3, MGC56373, hsd11b1l, sdr10b, zgc:56373; hydroxysteroid (11-beta) dehydrogenase 3 (EC:1.1.1.-); K00071 11beta-hydroxysteroid dehydrogenase [EC:1.1.1.146]	GO:0008152 GO:0016491
17762	PAF-AH_p_II multi-domain protein	GO:0000786 GO:0003677 GO:0003847 GO:0005634 GO:0007283 GO:0016042
17778	Lge1 multi-domain protein	GO:0005634 GO:0006397 GO:0046660
17789	arhgap12, MGC73239, zgc:73239; Rho GTPase activating protein 12	GO:0005622 GO:0007165 GO:0016021 GO:0016032
17835	BAALC; brain and acute leukemia, cytoplasmic
17874	Cnot3; CCR4-NOT transcription complex, subunit 3; K12580 CCR4-NOT transcription complex subunit 3	GO:0005634 GO:0016021 GO:0016032 GO:0030528 GO:0045449
17886	similar to Catenin alpha-1 (Cadherin-associated protein) (Alpha E-catenin) (NY-REN-13 antigen); K05691 catenin (cadherin-associated protein), alpha	GO:0005198 GO:0007155 GO:0015629
17939	dipeptidyl aminopeptidase-like protein 6-like	GO:0006508 GO:0016020 GO:0016021 GO:0016032
18004	similar to protein tyrosine phosphatase, receptor type, B; K05694 protein tyrosine phosphatase, receptor type, B [EC:3.1.3.48]	GO:0004725 GO:0006470 GO:0016021 GO:0016032
18016	similar to asteroid homolog 1
18072	ZNF557; zinc finger protein 557	GO:0003676 GO:0005622 GO:0008270 GO:0016021 GO:0016032
18086	Mediator of RNA polymerase II transcription subunit 30 n=2 Tax=Euteleostei RepID=B9ELG9_SALSA	GO:0016021 GO:0016032
18109	source of immunodominant MHC-associated peptides; K07151 dolichyl-diphosphooligosaccharide--protein glycosyltransferase [EC:2.4.1.119]	GO:0004576 GO:0006486 GO:0016020 GO:0016021 GO:0016032
18113	mag, siglec-4; myelin associated glycoprotein; K06771 myelin associated glycoprotein	GO:0016021 GO:0016032
18127	Mucin multi-domain protein	GO:0016021 GO:0016032
18152	Catenin alpha-2 n=2 Tax=Euteleostomi RepID=CTNA2_DANRE	GO:0005198 GO:0005737 GO:0005856 GO:0005886 GO:0005912 GO:0007155 GO:0007275 GO:0007409 GO:0015629 GO:0016020 GO:0016337 GO:0030054 GO:0030154 GO:0030424 GO:0042995 GO:0045296 GO:0048813 GO:0048854 GO:0051823
18154	spata6, zgc:110309; spermatogenesis associated 6
18172	Glucosamine-6-phosphate deaminase 2 n=1 Tax=Oreochromis mossambicus RepID=Q3ZLD3_OREMO	GO:0004342 GO:0005975 GO:0006044
18177	Herpes_gp2 domain containing protein	GO:0016021 GO:0016032
18194	N6AMT2; N-6 adenine-specific DNA methyltransferase 2 (putative)	GO:0000786 GO:0003677 GO:0005634 GO:0007283
18204	Gamma M7 crystallin n=1 Tax=Dissostichus mawsoni RepID=B1MUE7_DISMA	GO:0016021 GO:0016032
18266	PREDICTED: similar to 14-3-3 protein beta/alpha (Protein kinase C inhibitor protein-1) (KCIP-1) (Prepronerve growth factor RNH-1) isoform 4 n=1 Tax=Canis lupus familiaris RepID=UPI00005A4518	GO:0019904
18316	Degenerative spermatocyte homolog 1, lipid desaturase (Drosophila) n=2 Tax=Danio rerio RepID=B8A4A2_DANRE	GO:0006629 GO:0006633 GO:0016021 GO:0016491 GO:0016705 GO:0055114
18336	Lethal(2) giant larvae protein homolog 2 n=2 Tax=Danio rerio RepID=L2GL2_DANRE	GO:0005737 GO:0005856 GO:0006887 GO:0007010 GO:0007049 GO:0008285 GO:0008544 GO:0010719 GO:0030336 GO:0031581 GO:0043588 GO:0045682 GO:0048919 GO:0050680
18338	Atrophin-1 multi-domain protein	GO:0019031 GO:0019058
18383	Adenosine monophosphate deaminase n=2 Tax=Platichthys flesus RepID=Q2VWC1_PLAFE	GO:0003876 GO:0009168 GO:0016021 GO:0016032 GO:0019031 GO:0019058 GO:0019239
18411	ctnnb2, wu:fa12h09, wu:fc16f05, zgc:65770; catenin, beta 2	GO:0005488
18441	ctnna; catenin (cadherin-associated protein), alpha; K05691 catenin (cadherin-associated protein), alpha	GO:0005198 GO:0007155 GO:0015629
18477	Isoform 2 of Slit homolog 3 protein n=2 Tax=Homo sapiens RepID=O75094-2	GO:0005509 GO:0005615 GO:0005739 GO:0030308 GO:0032870 GO:0035385 GO:0048495 GO:0048846 GO:0050919 GO:0051414 GO:0061364 GO:0070100
18511	[V] COG0842 ABC-type multidrug transport system, permease component	GO:0016020 GO:0019031 GO:0019058
18544	[K] COG5025 Transcription factor of the Forkhead/HNF3 family	GO:0003700 GO:0005634 GO:0006355 GO:0043565
18586	Zona pellucida protein C n=3 Tax=Danio rerio RepID=Q32LQ5_DANRE
18594	Herpes_gp2 multi-domain protein	GO:0016021 GO:0016032 GO:0019031 GO:0019058
18597	lipin2, si:dkey-216e9.8; lipin 2
18636	Corona_S2 domain containing protein	GO:0006944 GO:0016021 GO:0019031 GO:0046813
18675	Hsp90a.2 protein (Fragment) n=1 Tax=Danio rerio RepID=A3KNY9_DANRE	GO:0005524 GO:0006457 GO:0006950 GO:0051082
18748	cdh2, glo, lyr, ncad, pac, wu:fb47h04; cadherin 2, neuronal; K06736 cadherin 2, type 1, N-cadherin	GO:0005509 GO:0007156 GO:0016020 GO:0016021 GO:0016032
18775	UPI00016E9C6D related cluster n=1 Tax=Takifugu rubripes RepID=UPI00016E9C6D	GO:0016021 GO:0016032
18801	Herpes_gp2 multi-domain protein	GO:0016020 GO:0016021 GO:0016032 GO:0019031 GO:0019058 GO:0019062
18901	zgc:162984 (EC:3.2.2.21); K03652 DNA-3-methyladenine glycosylase [EC:3.2.2.21]	GO:0003677 GO:0003905 GO:0006284
18952	Phosphorylase b kinase gamma catalytic chain, testis/liver isoform n=5 Tax=Euteleostei RepID=B5X389_SALSA	GO:0000166 GO:0004672 GO:0004674 GO:0004689 GO:0005516 GO:0005524 GO:0005964 GO:0005978 GO:0006468 GO:0016301 GO:0016310
19045	cacybp, MGC76993, zgc:76993; calcyclin binding protein; K04507 calcyclin binding protein	GO:0000786 GO:0003677 GO:0005634 GO:0007283
19156	fi46g11, wu:fi46g11; si:dkey-46k9.9; K11502 centromere protein J	GO:0016021 GO:0016032 GO:0019031 GO:0019058 GO:0044423
19175	60S ribosomal protein L4 n=2 Tax=Caenorhabditis RepID=RL4_CAEEL	GO:0000003 GO:0003735 GO:0005515 GO:0005622 GO:0005840 GO:0006412 GO:0008340 GO:0009792 GO:0030529 GO:0032502
19201	PREDICTED: similar to germinal histone H4 gene n=1 Tax=Canis lupus familiaris RepID=UPI00005A5829	GO:0000786 GO:0003677 GO:0005634 GO:0007283
19269	boka, bok, zgc:100979; BCL2-related ovarian killer a; K02561 BCL2-related ovarian killer protein	GO:0042981
19271	Probable serine protease HTRA3 precursor (EC 3.4.21.-) (High- temperature requirement factor A3) (Pregnancy-related serine protease). n=1 Tax=Danio rerio RepID=UPI0000D8E39F	GO:0005515
19277	Corona_S2 multi-domain protein	GO:0003735 GO:0005622 GO:0005840 GO:0006414 GO:0006944 GO:0016021 GO:0019031 GO:0046813 GO:0046872
19303	Calreticulin, like 2 n=3 Tax=Danio rerio RepID=A9C3S5_DANRE	GO:0005509 GO:0005783 GO:0006457 GO:0016021 GO:0016032 GO:0051082
19326	degenerative spermatocyte homolog 2, lipid desaturase (Drosophila); K04712 sphingolipid delta-4 desaturase [EC:1.14.-.-]	GO:0006629 GO:0016491
19329	M-phase phosphoprotein 6 n=1 Tax=Anoplopoma fimbria RepID=C3KJF5_ANOFI	GO:0000786 GO:0003677 GO:0005634 GO:0007283
19383	adenosine deaminase domain containing 1 (testis-specific)-like	GO:0003723 GO:0004000 GO:0006396
19495	Growth hormone n=2 Tax=Psetta maxima RepID=A4FTU0_PSEMX	GO:0005179 GO:0005576
19497	WD repeat-containing protein 91 [Salmo salar]	GO:0016021 GO:0016032
19512	Corona_S2 domain containing protein	GO:0006944 GO:0016021 GO:0019031 GO:0046813
19520	EME2; essential meiotic endonuclease 1 homolog 2 (S. pombe); K10883 crossover junction endonuclease EME2
19550	DUF936 multi-domain protein	GO:0005634 GO:0006397 GO:0046660
19575	pdk3a, pdk3; pyruvate dehydrogenase kinase, isozyme 3a; K00898 pyruvate dehydrogenase kinase [EC:2.7.11.2]	GO:0005524 GO:0016021 GO:0016032
19744	PREDICTED: adaptor-related protein complex 2, mu 1 subunit isoform 15 n=2 Tax=Catarrhini RepID=UPI0000E200EF	GO:0005515 GO:0006886 GO:0016021 GO:0016032 GO:0016192 GO:0030131
19806	aggf1, im:7146636, zgc:152959; angiogenic factor with G patch and FHA domains 1	GO:0016021 GO:0016032
19811	Transforming growth factor-beta-induced protein ig-h3 n=1 Tax=Salmo salar RepID=UPI000181D91B
19824	Isoform 2 of cAMP-responsive element modulator n=5 Tax=Mus musculus RepID=P27699-2	GO:0003700 GO:0005634 GO:0005667 GO:0006355 GO:0006687 GO:0007283 GO:0043565 GO:0046983
19829	ctnna; catenin (cadherin-associated protein), alpha; K05691 catenin (cadherin-associated protein), alpha	GO:0005198 GO:0007155 GO:0015629
19849	zona pellucida sperm-binding protein 3-like
19926	similar to EPS15 protein; K12472 epidermal growth factor receptor substrate 15	GO:0005213 GO:0005576 GO:0007304 GO:0042600 GO:0050840
19978	tdg, MGC110622, wu:fb44b11, zgc:110622; thymine-DNA glycosylase; K03649 TDG/mug DNA glycosylase family protein [EC:3.2.2.-]
20024	3-oxo-5-beta-steroid 4-dehydrogenase n=1 Tax=Anoplopoma fimbria RepID=C3KIE8_ANOFI	GO:0016491 GO:0055114
20064	Casein kinase II subunit alpha n=2 Tax=Caenorhabditis RepID=CSK2A_CAEEL	GO:0000003 GO:0000166 GO:0004672 GO:0004674 GO:0004713 GO:0005524 GO:0005929 GO:0006468 GO:0007610 GO:0009792 GO:0016055 GO:0016301 GO:0016310 GO:0016740 GO:0030424 GO:0030425 GO:0034606 GO:0034608 GO:0040010 GO:0040035 GO:0042995 GO:0043025 GO:0043204
20077	brms1, MGC56414, si:zc188c22.3, si:zc194c5.2, wu:fb57b08, zgc:56414; breast cancer metastasis-suppressor 1
20081	Tubulin beta-2C chain n=173 Tax=Metazoa RepID=TBB2C_HUMAN	GO:0000086 GO:0000166 GO:0000278 GO:0003924 GO:0005198 GO:0005525 GO:0005737 GO:0005829 GO:0005856 GO:0005874 GO:0006184 GO:0006457 GO:0006928 GO:0007017 GO:0007018 GO:0016021 GO:0016032 GO:0042267 GO:0042288 GO:0043234 GO:0044267 GO:0051082 GO:0051084 GO:0051258
20149	lamb4, fa05e06, wu:fa05e06; laminin, beta 4; K06245 laminin, beta 4	GO:0016021 GO:0016032
20219	Adenosine deaminase ADAR2-a variant n=7 Tax=Tetraodontidae RepID=Q8JH74_TAKRU	GO:0003723 GO:0003725 GO:0004000 GO:0005622 GO:0006396
20233	Solute carrier family 35, member E1 n=1 Tax=Danio rerio RepID=Q802Y0_DANRE	GO:0016020 GO:0016021 GO:0016032 GO:0045095
20347	brd7, wu:fc95f02, zgc:66347; bromodomain containing 7; K11723 bromodomain-containing protein 7/9	GO:0000786 GO:0003677 GO:0005634 GO:0007283
20361	similar to spermatogenesis and centriole associated 1
20369	Cytidine deaminase (Fragment) n=1 Tax=Epinephelus coioides RepID=B9V2X1_EPICO	GO:0003824 GO:0004126 GO:0008270 GO:0009972 GO:0016787 GO:0046087
20464	lyst; lysosomal trafficking regulator	GO:0016021 GO:0016032
20504	Beta-catenin n=1 Tax=Cerebratulus lacteus RepID=A9YWT3_CERLA	GO:0005488
20519	Atrophin-1 multi-domain protein	GO:0019031 GO:0019058
20632	PLAC8 multi-domain protein	GO:0006944 GO:0016021 GO:0019031 GO:0046813
20661	Splicing factor 3B subunit 10 n=7 Tax=Euteleostomi RepID=Q6ZM78_DANRE	GO:0016021 GO:0016032
20668	fgf8b, fgf17, fgf17a; fibroblast growth factor 8 b	GO:0008083
20675	celsr2, si:rp71-11b17.9; cadherin, EGF LAG seven-pass G-type receptor 2; K04601 cadherin EGF LAG seven-pass G-type receptor 2 (flamingo)	GO:0004930 GO:0007186 GO:0007218 GO:0016020 GO:0016021 GO:0016032
20688	ceroid-lipofuscinosis, neuronal 5-like	GO:0016021 GO:0016032
20699	PREDICTED: Hrc protein n=1 Tax=Danio rerio RepID=UPI0000F1F327	GO:0016021 GO:0016032
20707	sap30bp, MGC80321; SAP30 binding protein	GO:0008430 GO:0016021 GO:0016032
20776	DEC-1_N multi-domain protein	GO:0003677 GO:0005213 GO:0005576 GO:0005634 GO:0006338 GO:0007304 GO:0042600 GO:0050840
20848	Exo_endo_phos multi-domain protein	GO:0016021 GO:0016032
20873	PREDICTED: tubulin, beta 2 n=1 Tax=Pan troglodytes RepID=UPI0000E20D41	GO:0003924 GO:0005525 GO:0016021 GO:0016032 GO:0043234 GO:0051258
20891	Hydroxysteroid (17-beta) dehydrogenase 10 n=1 Tax=Danio rerio RepID=Q5XJS8_DANRE	GO:0003824 GO:0005488 GO:0008152 GO:0016491 GO:0055114
20894	TT_ORF1 multi-domain protein	GO:0000786 GO:0003676 GO:0003677 GO:0005634 GO:0007283
20950	TT_ORF1 multi-domain protein	GO:0000786 GO:0003677 GO:0005576 GO:0005634 GO:0007283 GO:0050840
20952	tdg, MGC110622, wu:fb44b11, zgc:110622; thymine-DNA glycosylase; K03649 TDG/mug DNA glycosylase family protein [EC:3.2.2.-]
20959	DUF1777 multi-domain protein	GO:0000786 GO:0003677 GO:0005634 GO:0006397 GO:0007283 GO:0046660
20994	3-oxo-5-beta-steroid 4-dehydrogenase n=1 Tax=Anoplopoma fimbria RepID=C3KJT8_ANOFI	GO:0016491 GO:0055114
21141	similar to RAS and EF hand domain containing	GO:0016021 GO:0016032 GO:0019031 GO:0019058
21177	fhl, cb1039; four and a half LIM domains	GO:0008270 GO:0016021 GO:0016032 GO:0019031 GO:0019058
21181	Secretin_N_2 multi-domain protein	GO:0009297 GO:0016021 GO:0016032 GO:0019867
21281	Novel protein similar to human sciellin (SCEL) n=2 Tax=Danio rerio RepID=Q8AW38_DANRE	GO:0008270 GO:0016021 GO:0016032 GO:0046872
21352	Herpes_gp2 multi-domain protein	GO:0016021 GO:0016032
21381	FERM, RhoGEF, and pleckstrin domain protein 1-like	GO:0016021 GO:0016032 GO:0019031 GO:0019058
21430	Cysteine string protein n=3 Tax=Xenopus RepID=CSP_XENLA	GO:0006457 GO:0006944 GO:0016020 GO:0016021 GO:0019031 GO:0031072 GO:0046813 GO:0051082
21544	lysyl oxidase-like 3b [Danio rerio]	GO:0005507 GO:0016021 GO:0016032 GO:0016641 GO:0055114
21557	forkhead box P3-like	GO:0003677 GO:0003700 GO:0005622 GO:0005634 GO:0006351 GO:0006355 GO:0008270 GO:0043565
21645	igf2bp3, dvr1rbp, wu:fb79c12, wu:fe06h09, zVg1RBP; insulin-like growth factor 2 mRNA binding protein 3; K13197 insulin-like growth factor 2 mRNA-binding protein 3
21653	Mediator of RNA polymerase II transcription subunit 31 n=5 Tax=Euteleostei RepID=C1BZM2_ESOLU	GO:0000119 GO:0016021 GO:0016032 GO:0016455 GO:0016592 GO:0045449
21699	Gonadal soma-derived growth factor (Fragment) n=1 Tax=Scomber japonicus RepID=C8CIE5_SCOJP	GO:0008083
21701	Glyceraldehyde 3-phosphate dehydrogenase, testis-specific n=10 Tax=Clupeocephala RepID=G3PT_DANRE	GO:0003824 GO:0004365 GO:0005488 GO:0005737 GO:0006006 GO:0006096 GO:0008152 GO:0008943 GO:0016491 GO:0016620 GO:0051287 GO:0055114
21721	Mitogen-activated protein kinase 1 n=30 Tax=Euteleostomi RepID=MK01_HUMAN	GO:0000165 GO:0000166 GO:0000186 GO:0000187 GO:0000189 GO:0001784 GO:0002224 GO:0002755 GO:0002756 GO:0003677 GO:0004672 GO:0004674 GO:0004707 GO:0004713 GO:0005515 GO:0005524 GO:0005625 GO:0005626 GO:0005634 GO:0005654 GO:0005737 GO:0005829 GO:0006350 GO:0006351 GO:0006355 GO:0006468 GO:0006917 GO:0006935 GO:0006950 GO:0006974 GO:0007049 GO:0007165 GO:0007173 GO:0007264 GO:0007265 GO:0007268 GO:…
21774	SCO-spondin n=1 Tax=Tetraodon nigroviridis RepID=B3LF40_TETNG	GO:0007155
21777	Kelch-like protein 10 n=14 Tax=Eutheria RepID=KLH10_HUMAN	GO:0000902 GO:0005515 GO:0005737 GO:0007286 GO:0008584 GO:0009566 GO:0048808 GO:0048873
21804	similar to fragile site-associated protein	GO:0016021 GO:0016032
21917	SSU rRNA; | Fragum unedo	GO:0003677 GO:0005634 GO:0006350 GO:0006351 GO:0006355 GO:0008168 GO:0016021 GO:0016032 GO:0016568 GO:0016740 GO:0018024 GO:0032259 GO:0034968 GO:0035098 GO:0045449
21943	Sf1 protein n=2 Tax=Danio rerio RepID=B3DKQ7_DANRE	GO:0003676 GO:0003723 GO:0008270 GO:0060041
21945	PREDICTED: aldo-keto reductase family 1, member D1 (delta 4-3-ketosteroid-5-beta-reductase) n=1 Tax=Taeniopygia guttata RepID=UPI000194E4FD	GO:0016491 GO:0055114
21950	Ras protein-specific guanine nucleotide-releasing factor 1-like	GO:0005085 GO:0005622 GO:0019031 GO:0019058 GO:0051056
21966	Exostoses (Multiple)-like 3 n=4 Tax=Clupeocephala RepID=Q5U7D2_DANRE	GO:0015012 GO:0016020 GO:0016021 GO:0016032 GO:0016758 GO:0030516 GO:0031227 GO:0031290 GO:0033339 GO:0035118 GO:0035138 GO:0045743
22026	trim33, MGC136680, cb1085, id:ibd2175, tif1g, wu:fc17f10, zgc:136680; tripartite motif-containing 33 (EC:6.3.2.-); K08883 tripartite motif-containing protein 33 [EC:6.3.2.19]	GO:0016021 GO:0016032
22063	JmjC multi-domain protein	GO:0016021 GO:0016032
22072	zpy1, MGC86501; zona pellucida protein Y1
22087	Mucin multi-domain protein	GO:0016021 GO:0016032 GO:0046872
22088	cand1, fb78a05, wu:fb78a05, zgc:55729; cullin-associated and neddylation-dissociated 1	GO:0016021 GO:0016032
22171	Neurexin Ia beta n=1 Tax=Danio rerio RepID=B6EUL5_DANRE	GO:0016020 GO:0016021 GO:0016032
22195	spata6, zgc:110309; spermatogenesis associated 6
22197	tsc2; tuberous sclerosis 2; K07207 tuberous sclerosis 2	GO:0005096 GO:0005622 GO:0016021 GO:0016032 GO:0051056
22239	myef2, MGC123351, MGC152722, MGC191306, zgc:123351, zgc:152722; myelin expression factor 2	GO:0003676 GO:0005576 GO:0007342 GO:0050840
22261	60S ribosomal protein L23 n=32 Tax=Coelomata RepID=RL23_HUMAN	GO:0003735 GO:0005515 GO:0005622 GO:0005730 GO:0005737 GO:0005829 GO:0005840 GO:0006412 GO:0006414 GO:0006415 GO:0006610 GO:0010467 GO:0016032 GO:0019058 GO:0019083 GO:0030529 GO:0031018 GO:0044267
22304	Agouti related protein 2 n=1 Tax=Takifugu rubripes RepID=A0ZSG7_TAKRU	GO:0005576 GO:0009755
22333	TGFBR2; transforming growth factor, beta receptor II (70/80kDa) (EC:2.7.11.30); K04388 TGF-beta receptor type-2 [EC:2.7.11.30]	GO:0004672 GO:0004713 GO:0005524 GO:0006468
22348	ASTE1; asteroid homolog 1 (Drosophila)
22392	dact2, Amin, MGC109729, MGC152832, dact, dapper2, dpr2, frd2, frodo2, ik:tdsubc_1d9, wu:fe24f12, xx:tdsubc_1d9, zgc:109729, zgc:152832; dapper homolog 2, antagonist of beta-catenin (xenopus)
22426	Catenin (Cadherin-associated protein), alpha 2 (Fragment) n=1 Tax=Danio rerio RepID=B8JKG9_DANRE	GO:0005198 GO:0007155 GO:0015629 GO:0045296
22455	Transforming growth factor-beta n=1 Tax=Morone chrysops x Morone saxatilis RepID=Q9PWA9_MORCS	GO:0005160 GO:0005615 GO:0008083 GO:0016049 GO:0040007
22473	Corona_S2 multi-domain protein	GO:0006457 GO:0006944 GO:0016020 GO:0016021 GO:0019031 GO:0046813 GO:0051082
22514	Glucocorticoid receptor n=1 Tax=Dicentrarchus labrax RepID=Q6IVJ3_DICLA	GO:0003677 GO:0003700 GO:0003707 GO:0004872 GO:0004879 GO:0004883 GO:0005496 GO:0005634 GO:0006351 GO:0006355 GO:0008270 GO:0042921 GO:0043401 GO:0043402 GO:0043565 GO:0046872
22533	Zinc finger, AN1-type domain 1 n=2 Tax=Danio rerio RepID=Q6DGC0_DANRE	GO:0006944 GO:0008270 GO:0016021 GO:0019031 GO:0046813 GO:0046872
22561	3.t00141; cyst wall-specific glycoprotein Jacob	GO:0006461 GO:0008092 GO:0016020 GO:0016021 GO:0016032 GO:0016151
22620	Mitotic spindle assembly checkpoint protein MAD2A n=1 Tax=Salmo salar RepID=B5X6P5_SALSA	GO:0007067
22622	Papd5; PAP associated domain containing 5	GO:0016021 GO:0016032 GO:0019031 GO:0019058
22635	gad1, GAD, gad1-A; glutamate decarboxylase 1 (brain, 67kDa) (EC:4.1.1.15); K01580 glutamate decarboxylase [EC:4.1.1.15]	GO:0016831 GO:0019752 GO:0030170
22698	20-beta-hydroxysteroid dehydrogenase n=1 Tax=Oryzias latipes RepID=A8IE78_ORYLA	GO:0003824 GO:0005488 GO:0008152 GO:0016491 GO:0055114
22742	CDV3; CDV3 homolog (mouse)	GO:0000786 GO:0003677 GO:0005634 GO:0007283
22950	similar to TBC1 domain family, member 13	GO:0005097 GO:0005622 GO:0016021 GO:0016032 GO:0032313
22978	znf511, MGC136441, fb47g08, si:ch211-217g15.6, si:zc217g15.6, wu:fb47g08, zgc:136441; zinc finger protein 511	GO:0016021 GO:0016032
23012	growth arrest-specific 2	GO:0007050
23044	PREDICTED: similar to Serine/threonine-protein kinase haspin (Haploid germ cell-specific nuclear protein kinase) (Germ cell-specific gene 2 protein) n=1 Tax=Danio rerio RepID=UPI000175F10A	GO:0004672 GO:0005524 GO:0006468
23069	similar to homolog of Drosophila headcase	GO:0016021 GO:0016032
23070	Glyceraldehyde-3-phosphate dehydrogenase (Fragment) n=2 Tax=Percomorpha RepID=B8PXF5_PAROL	GO:0003824 GO:0004365 GO:0005488 GO:0005737 GO:0006006 GO:0006096 GO:0008152 GO:0008943 GO:0016021 GO:0016032 GO:0016491 GO:0016620 GO:0051287 GO:0055114
23074	similar to Host cell factor C1	GO:0016021 GO:0016032 GO:0019031 GO:0019058
23090	dis3, wu:fb08g12; DIS3 mitotic control homolog (S. cerevisiae); K12585 exosome complex exonuclease DIS3/RRP44 [EC:3.1.13.-]	GO:0003723 GO:0004540
23107	Protamine_P1 domain containing protein	GO:0000786 GO:0003677 GO:0005634 GO:0007283
23137	UNKL; unkempt homolog (Drosophila)-like	GO:0016021 GO:0016032
23168	MDC1; mediator of DNA-damage checkpoint 1	GO:0016021 GO:0016032
23233	DUF1777 multi-domain protein	GO:0005576 GO:0005634 GO:0005882 GO:0006397 GO:0046660 GO:0050840
23269	14-3-3 domain containing protein	GO:0000003 GO:0002119 GO:0005515 GO:0005634 GO:0005737 GO:0006898 GO:0008340 GO:0009792 GO:0018991 GO:0019904 GO:0035188 GO:0040007 GO:0040010 GO:0043053
23272	B-cell CLL/lymphoma 6, member B-like	GO:0016021 GO:0016032
23316	tbrg4; transforming growth factor beta regulator 4	GO:0008430
23482	Forkhead box P2 n=1 Tax=Oryzias latipes RepID=B1NY82_ORYLA	GO:0003677 GO:0003700 GO:0005622 GO:0005634 GO:0006351 GO:0006355 GO:0008270 GO:0043565
23498	Probable E3 ubiquitin-protein ligase RNF144A-A n=1 Tax=Esox lucius RepID=C1BW48_ESOLU	GO:0003676 GO:0008270 GO:0016021 GO:0016032 GO:0016874
23500	Adenosine deaminase-like protein n=1 Tax=Anoplopoma fimbria RepID=C3KH84_ANOFI	GO:0004000 GO:0009168 GO:0019239
23518	farp2, wu:fc23d05, wu:fp25d09; FERM, RhoGEF and pleckstrin domain protein 2; K06082 FERM, RhoGEF and pleckstrin domain protein 2	GO:0016021 GO:0016032
23526	adenosine deaminase domain containing 1 (testis-specific)-like	GO:0003723 GO:0004000 GO:0006396
23526	adenosine deaminase domain containing 1 (testis-specific)-like	GO:0003723 GO:0004000 GO:0006396
23591	Activator_LAG-3 multi-domain protein	GO:0006944 GO:0016021 GO:0019031 GO:0046813
23673	Piwi-like protein 2 n=1 Tax=Oncorhynchus mykiss RepID=PIWL2_ONCMY	GO:0000966 GO:0003676 GO:0003723 GO:0005634 GO:0005737 GO:0006417 GO:0007126 GO:0007275 GO:0007276 GO:0030154 GO:0030718 GO:0031047 GO:0034584 GO:0034587 GO:0043046 GO:0043186 GO:0071546
23712	TP2 multi-domain protein	GO:0000786 GO:0003677 GO:0005634 GO:0007283 GO:0008430 GO:0046872
23733	Adenosylhomocysteinase n=3 Tax=Clupeocephala RepID=Q6PC06_DANRE	GO:0004013 GO:0005488 GO:0006730 GO:0016787
23750	SSU rRNA; | Gallus gallus (chicken)	GO:0005525 GO:0016021 GO:0016032
23793	DBX2, CHoxE; developing brain homeobox 2
23795	Herpes_gp2 domain containing protein	GO:0016021 GO:0016032
23803	ZNF362; zinc finger protein 362	GO:0005622 GO:0008270 GO:0016021 GO:0016032
23947	efna5a, L2, cb1080, fl02c06, wu:fl02c06; ephrin A5a	GO:0016020 GO:0016021 GO:0016032
24146	clu, MGC73352, zgc:73352; clusterin (complement lysis inhibitor, SP-40,40, sulfated glycoprotein 2, testosterone-repressed prostate message 2, apolipoprotein J)	GO:0008219
24189	Outer dense fiber of sperm tail protein 3 n=1 Tax=Oncorhynchus mykiss RepID=Q6J4P2_ONCMY
24196	DMC1 dosage suppressor of mck1 homolog, meiosis-specific homologous recombination (Yeast) n=7 Tax=Elopocephala RepID=Q24JX1_DANRE	GO:0000166 GO:0003677 GO:0005515 GO:0005524 GO:0005634 GO:0006259 GO:0007131 GO:0008094 GO:0017111
24265	DUF1777 multi-domain protein	GO:0000786 GO:0003677 GO:0005634 GO:0006397 GO:0007283 GO:0046660
24324	GH20064 gene product from transcript GH20064-RA	GO:0003676 GO:0005524 GO:0008026 GO:0016021 GO:0016032
24495	Cathepsin Z n=1 Tax=Fundulus heteroclitus RepID=Q6JZV5_FUNHE	GO:0004197 GO:0006508 GO:0008234 GO:0016021 GO:0016032
24625	Corona_S2 multi-domain protein	GO:0006944 GO:0016021 GO:0019031 GO:0046813
24643	Sgk1, Sgk; serum/glucocorticoid regulated kinase 1 (EC:2.7.11.1); K13302 serum/glucocorticoid-regulated kinase 1 [EC:2.7.11.1]	GO:0004674 GO:0005524 GO:0006468
24707	TT_ORF1 multi-domain protein	GO:0000786 GO:0003677 GO:0005634 GO:0007283 GO:0009297 GO:0019867
24728	Adenosylhomocysteinase (Fragment) n=1 Tax=Mus musculus RepID=Q8BPI7_MOUSE	GO:0004013 GO:0006730 GO:0016616 GO:0016787 GO:0048037
24778	Piwi-like protein 2 n=1 Tax=Oncorhynchus mykiss RepID=PIWL2_ONCMY	GO:0000966 GO:0003676 GO:0003723 GO:0005634 GO:0005737 GO:0006417 GO:0007126 GO:0007275 GO:0007276 GO:0030154 GO:0030718 GO:0031047 GO:0034584 GO:0034587 GO:0043046 GO:0043186 GO:0071546
24786	Transmembrane 9 superfamily member 2 n=1 Tax=Salmo salar RepID=C0H9G9_SALSA	GO:0016021 GO:0016032 GO:0019031 GO:0019058
24862	Piwi-like protein 2 n=1 Tax=Oncorhynchus mykiss RepID=PIWL2_ONCMY	GO:0000966 GO:0003676 GO:0003723 GO:0005634 GO:0005737 GO:0006417 GO:0007126 GO:0007275 GO:0007276 GO:0030154 GO:0030718 GO:0031047 GO:0034584 GO:0034587 GO:0043046 GO:0043186 GO:0071546
24863	DUF1777 multi-domain protein	GO:0005634 GO:0006397 GO:0046660
24884	ZNF227; zinc finger protein 227; K09228 KRAB domain-containing zinc finger protein	GO:0016021 GO:0016032
24910	FAD-dependent oxidoreductase domain-containing protein 2 n=1 Tax=Danio rerio RepID=FXRD2_DANRE	GO:0005783 GO:0005788 GO:0016491 GO:0030433 GO:0050660 GO:0055114
24936	Septin 7a n=1 Tax=Danio rerio RepID=Q7ZU68_DANRE	GO:0000166 GO:0005515 GO:0005525 GO:0007049 GO:0031105
24942	Zygote arrest protein 1 n=1 Tax=Takifugu rubripes RepID=ZAR1_TAKRU	GO:0005737 GO:0006814 GO:0007275 GO:0008508 GO:0016020
25072	ovarian cancer-associated gene 2 protein homolog
25076	Cullin-5 n=29 Tax=Euteleostomi RepID=CUL5_HUMAN	GO:0000082 GO:0004872 GO:0005262 GO:0005515 GO:0005624 GO:0005634 GO:0005737 GO:0005829 GO:0006511 GO:0006970 GO:0007050 GO:0008283 GO:0008285 GO:0008629 GO:0016032 GO:0031461 GO:0031625 GO:0044419 GO:0051480 GO:0070588
25149	MGC153452, cwc22, wu:fb13g08, wu:fi16b02; zgc:153452; K13100 pre-mRNA-splicing factor CWC22	GO:0000786 GO:0003677 GO:0005634 GO:0007283
25150	Adenosine deaminase n=1 Tax=Salmo salar RepID=B5XE66_SALSA	GO:0009168 GO:0019239
25264	Daxx multi-domain protein
25364	Adenosylhomocysteinase (Fragment) n=1 Tax=Takifugu rubripes RepID=Q0V8U4_TAKRU	GO:0004013 GO:0005488 GO:0006730 GO:0016787
25378	SPATA1; spermatogenesis associated 1
25460	Transcription elongation factor B polypeptide 1 n=30 Tax=Coelomata RepID=ELOC_HUMAN	GO:0005515 GO:0005634 GO:0005654 GO:0005829 GO:0006351 GO:0006355 GO:0006357 GO:0006366 GO:0006368 GO:0006511 GO:0010467 GO:0016032 GO:0044419 GO:0050434
25480	Exonuclease 1 n=2 Tax=Danio rerio RepID=EXO1_DANRE	GO:0003677 GO:0003824 GO:0004518 GO:0004519 GO:0004527 GO:0005634 GO:0006281 GO:0006298 GO:0006310 GO:0006974 GO:0016021 GO:0016032 GO:0016787 GO:0016788 GO:0045145 GO:0046872 GO:0048256
25523	cahz, CAH-Z, cah, cb588, id:ibd5016, wu:cegs2190, wu:fj65c09; carbonic anhydrase (EC:4.2.1.1); K01672 carbonic anhydrase [EC:4.2.1.1]	GO:0016021 GO:0016032
25527	Splicing factor 3B subunit 10 n=7 Tax=Euteleostomi RepID=Q6ZM78_DANRE	GO:0016021 GO:0016032
25543	sex comb on midleg 1-like; K11466 sex comb on midleg-like protein 4
25565	PMS1; PMS1 postmeiotic segregation increased 1 (S. cerevisiae); K10864 DNA mismatch repair protein PMS1
25639	Cathepsin L1 light chain n=9 Tax=Murinae RepID=CATL1_MOUSE	GO:0004177 GO:0004197 GO:0005515 GO:0005625 GO:0005730 GO:0005737 GO:0005764 GO:0005773 GO:0005902 GO:0006508 GO:0007154 GO:0007283 GO:0008233 GO:0008234 GO:0008584 GO:0009267 GO:0009749 GO:0009897 GO:0010259 GO:0014070 GO:0016787 GO:0021675 GO:0030141 GO:0030984 GO:0032403 GO:0034698 GO:0042277 GO:0042393 GO:0043005 GO:0043204 GO:0045177 GO:0046697 GO:0048102 GO:0048863 GO:0051384 GO:0051789 GO:…
25728	similar to cadherin 2, type 1 preproprotein; K06736 cadherin 2, type 1, N-cadherin	GO:0005509 GO:0007156 GO:0016020
25803	PREDICTED: similar to septin n=1 Tax=Acyrthosiphon pisum RepID=UPI000179379F	GO:0005525 GO:0007049
25885	PREDICTED: similar to Tubulin alpha-2 chain (Alpha-tubulin 2) n=1 Tax=Canis lupus familiaris RepID=UPI00005A4C58	GO:0003924 GO:0005525 GO:0016021 GO:0016032 GO:0019031 GO:0019058 GO:0043234 GO:0051258
26000	Ectodermal-neural cortex (With BTB-like domain) n=2 Tax=Clupeocephala RepID=Q7ZT06_DANRE	GO:0005515
26010	Hsp90 co-chaperone Cdc37-like 1 n=1 Tax=Salmo salar RepID=C0HBC0_SALSA
26016	fgfr1a, fgfr1; fibroblast growth factor receptor 1a (EC:2.7.10.1); K04362 fibroblast growth factor receptor 1 [EC:2.7.10.1]
26104	DUF1777 multi-domain protein	GO:0005634 GO:0006397 GO:0019013 GO:0046660
26127	Elongation factor 1-alpha, oocyte form n=7 Tax=Euteleostomi RepID=EF1A2_XENLA	GO:0000166 GO:0003746 GO:0003924 GO:0005525 GO:0005737 GO:0006184 GO:0006412 GO:0006414
26228	Mineralocorticoid receptor n=1 Tax=Haplochromis burtoni RepID=Q8JJ89_HAPBU	GO:0003677 GO:0003700 GO:0003707 GO:0004872 GO:0004879 GO:0005634 GO:0006351 GO:0006355 GO:0008270 GO:0043401 GO:0043565 GO:0046872
26269	unc5a, zgc:175190; unc-5 homolog A (C. elegans); K07521 netrin receptor unc-5	GO:0016021 GO:0016032
26277	Neural proliferation differentiation and control protein 1 n=1 Tax=Salmo salar RepID=C0HBE9_SALSA	GO:0016021
26298	TT_ORF1 multi-domain protein	GO:0000786 GO:0003677 GO:0005199 GO:0005634 GO:0007283 GO:0009664
26300	TT_ORF1 multi-domain protein	GO:0000786 GO:0003677 GO:0005634 GO:0007283 GO:0019028
26302	brain-specific angiogenesis inhibitor 3-like; K04596 brain-specific angiogenesis inhibitor 1
26389	Herpes_gp2 domain containing protein	GO:0016021 GO:0016032
26433	40S ribosomal protein S18 n=18 Tax=Euteleostomi RepID=RS18_HUMAN	GO:0003674 GO:0003676 GO:0003723 GO:0003735 GO:0005622 GO:0005737 GO:0005829 GO:0005840 GO:0006412 GO:0006414 GO:0006415 GO:0010467 GO:0015935 GO:0016032 GO:0019058 GO:0019083 GO:0019843 GO:0022627 GO:0030529 GO:0031018 GO:0042254 GO:0044267
26443	zp3, XlZPC, ZPC; zona pellucida glycoprotein 3 (sperm receptor)
26469	HC2 multi-domain protein	GO:0003677 GO:0016021 GO:0016032 GO:0030261
26486	Corona_S2 multi-domain protein	GO:0006944 GO:0016021 GO:0019031 GO:0046813 GO:0046872
26583	MAD1L1; MAD1 mitotic arrest deficient-like 1 (yeast); K06638 mitotic spindle assembly checkpoint protein MAD1	GO:0004871 GO:0005834 GO:0007186
26597	Hsp90 protein n=3 Tax=Tetrahymena RepID=Q22W82_TETTH	GO:0005524 GO:0005737 GO:0006457 GO:0006950 GO:0051082
26625	Corona_S2 domain containing protein	GO:0006944 GO:0016021 GO:0019031 GO:0046813
26691	Herpes_gp2 multi-domain protein	GO:0016021 GO:0016032
26810	Transcription elongation factor B polypeptide 1 n=30 Tax=Coelomata RepID=ELOC_HUMAN	GO:0005515 GO:0005634 GO:0005654 GO:0005829 GO:0006351 GO:0006355 GO:0006357 GO:0006366 GO:0006368 GO:0006511 GO:0010467 GO:0016032 GO:0044419 GO:0050434
26815	bcas3, MGC63764, zgc:63764; breast carcinoma amplified sequence 3
26859	spag6, zgc:91805; sperm associated antigen 6
26891	Forkhead box Q1 n=1 Tax=Oryzias latipes RepID=C1K307_ORYLA	GO:0003677 GO:0003700 GO:0005634 GO:0006351 GO:0006355 GO:0043565
26897	TT_ORF1 multi-domain protein	GO:0000786 GO:0003677 GO:0005634 GO:0007283
26907	Secretin_N_2 multi-domain protein	GO:0009297 GO:0016021 GO:0016032 GO:0019028 GO:0019867
26916	TT_ORF1 multi-domain protein	GO:0000786 GO:0003677 GO:0003700 GO:0005634 GO:0006352 GO:0006355 GO:0007283 GO:0016987
26961	DUF1279 multi-domain protein	GO:0000786 GO:0003677 GO:0005634 GO:0006397 GO:0007283 GO:0046660
26993	Zona pellucida protein Bb n=1 Tax=Sparus aurata RepID=Q3ZE28_SPAAU
26999	Ectoderm-neural cortex protein 2 (ENC-2) (Kelch-like protein 25). n=1 Tax=Canis lupus familiaris RepID=UPI0000EB4158
27039	PREDICTED: similar to brain adenylate cyclase 1 n=1 Tax=Canis lupus familiaris RepID=UPI00005A2FB4	GO:0007242 GO:0009190 GO:0016849
27095	sept8a, fb22a03, sept8, wu:fb22a03; septin 8a	GO:0005515 GO:0005525 GO:0005737 GO:0007049 GO:0008092 GO:0019898
27107	60S ribosomal protein L22 n=34 Tax=Euteleostomi RepID=RL22_HUMAN	GO:0003723 GO:0003735 GO:0005622 GO:0005737 GO:0005829 GO:0005840 GO:0006412 GO:0006414 GO:0006415 GO:0008201 GO:0010467 GO:0016032 GO:0019058 GO:0019083 GO:0022625 GO:0030529 GO:0031018 GO:0044267 GO:0046632
27176	Gadd45al protein n=2 Tax=Danio rerio RepID=Q6NYS7_DANRE
27314	mad2l2, MGC83968, mad2B, mad2l2-A; MAD2 mitotic arrest deficient-like 2; K13728 mitotic spindle assembly checkpoint protein MAD2B
27389	Beta A2 crystallin n=3 Tax=Percomorpha RepID=B1MUD4_DISMA	GO:0000119 GO:0006357 GO:0016021 GO:0016032 GO:0016455 GO:0019031 GO:0019058
27457	TT_ORF1 multi-domain protein	GO:0000786 GO:0003677 GO:0005634 GO:0006260 GO:0007283 GO:0019028
27481	sox6; SRY-box containing gene 6; K09269 transcription factor SOX5/6/13 (SOX group D)	GO:0003677 GO:0005634
27496	Cdc42-interacting protein 4 homolog n=1 Tax=Danio rerio RepID=CIP4_DANRE	GO:0000786 GO:0003677 GO:0005634 GO:0005737 GO:0005764 GO:0005856 GO:0005886 GO:0005938 GO:0006897 GO:0007283 GO:0008289 GO:0016020 GO:0019028 GO:0044423
27563	PREDICTED: similar to Androgen-induced proliferation inhibitor (Sister chromatid cohesion protein PDS5 homolog B) n=2 Tax=Danio rerio RepID=UPI0000F1FDB2
27582	Adenosine monophosphate deaminase 2 (Isoform L) n=2 Tax=Danio rerio RepID=B8JIS9_DANRE	GO:0003876 GO:0006144 GO:0009168 GO:0016814 GO:0019239
27594	PREDICTED: catenin (cadherin-associated protein), beta 1, 88kDa isoform 2 n=1 Tax=Pan troglodytes RepID=UPI0000E1FC25
27679	Herpes_gp2 multi-domain protein	GO:0016021 GO:0016032 GO:0019031 GO:0019058
27793	LisH domain containing protein	GO:0001675 GO:0001764 GO:0005813 GO:0005875 GO:0007067 GO:0007268 GO:0007405 GO:0007611 GO:0008017 GO:0008090 GO:0008344 GO:0016042 GO:0021766 GO:0021819 GO:0030036 GO:0031512 GO:0031965 GO:0032319 GO:0042803 GO:0047496 GO:0048471 GO:0050885 GO:0051081 GO:0051219
27805	PREDICTED: DnaJ (Hsp40) homolog, subfamily C, member 5 beta n=2 Tax=Danio rerio RepID=UPI0000548C57	GO:0006944 GO:0016021 GO:0016032 GO:0019031 GO:0031072 GO:0046813
27932	Steroid 11-beta-hydroxylase n=1 Tax=Dicentrarchus labrax RepID=Q71ME9_DICLA	GO:0004497 GO:0005506 GO:0009055 GO:0016491 GO:0020037 GO:0046872 GO:0055114
27941	TT_ORF1 multi-domain protein	GO:0000786 GO:0003677 GO:0005634 GO:0007283
27969	Corona_S2 multi-domain protein	GO:0006944 GO:0016021 GO:0019031 GO:0046813
28176	Ephrin-A5b n=2 Tax=Danio rerio RepID=EFNA5_DANRE	GO:0001756 GO:0005886 GO:0007275 GO:0007399 GO:0007509 GO:0016020 GO:0016021 GO:0016032 GO:0030154 GO:0031225
28183	40S ribosomal protein S9 n=36 Tax=Euteleostomi RepID=RS9_HUMAN	GO:0003723 GO:0003735 GO:0005515 GO:0005622 GO:0005730 GO:0005737 GO:0005829 GO:0005840 GO:0006412 GO:0006414 GO:0006415 GO:0006417 GO:0008284 GO:0010467 GO:0015935 GO:0016032 GO:0019058 GO:0019083 GO:0019843 GO:0022627 GO:0030529 GO:0031018 GO:0044267 GO:0045182
28232	M-phase phosphoprotein 6-like	GO:0000786 GO:0003677 GO:0005634 GO:0007283
28253	sept10, wu:fb22c05, wu:fc15g06, zgc:110575; septin 10	GO:0005525 GO:0007049
28281	SPATA5; spermatogenesis associated 5
28295	UPI0001A2C9F9 related cluster n=1 Tax=Danio rerio RepID=UPI0001A2C9F9	GO:0016021 GO:0016032
28502	Tubulin, gamma complex associated protein 4 n=4 Tax=Clupeocephala RepID=B3DIU9_DANRE	GO:0000226 GO:0000922 GO:0005815 GO:0016021 GO:0016032
28562	Two pore calcium channel protein 1 n=1 Tax=Salmo salar RepID=B5X480_SALSA	GO:0005216 GO:0005516 GO:0006810 GO:0006811 GO:0016020 GO:0016021 GO:0016032 GO:0055085
28586	Brain protein 16 n=1 Tax=Salmo salar RepID=B5DG52_SALSA	GO:0005488
28632	sept4a, MGC123254, zgc:123254; septin 4a
28643	LEM multi-domain protein	GO:0000786 GO:0003677 GO:0003779 GO:0005634 GO:0005635 GO:0007010 GO:0007283
28644	smad9, MGC103407, sma8, zgc:103407; MAD homolog 9 (Drosophila); K04676 SMAD, mothers against DPP 1/5/8	GO:0005622 GO:0006355 GO:0016021 GO:0016032
28649	UPI0001CF1A34 related cluster n=2 Tax=Danio rerio RepID=UPI0001CF1A34	GO:0005509 GO:0007156 GO:0016020 GO:0016021 GO:0016032
28817	Corona_S2 multi-domain protein	GO:0006944 GO:0016021 GO:0019031 GO:0046813
28827	Preprosomatostatin II n=1 Tax=Epinephelus coioides RepID=Q5Y516_EPICO	GO:0005179 GO:0005576
28838	40S ribosomal protein S12 n=54 Tax=Euteleostomi RepID=RS12_HUMAN	GO:0003674 GO:0003735 GO:0005622 GO:0005737 GO:0005829 GO:0005840 GO:0006412 GO:0006414 GO:0006415 GO:0010467 GO:0016032 GO:0019058 GO:0019083 GO:0022627 GO:0030529 GO:0031018 GO:0044267
28895	PREDICTED: similar to inositol 1,4,5-triphosphate receptor, type 1 n=1 Tax=Danio rerio RepID=UPI000175FFC9	GO:0000786 GO:0003677 GO:0005634 GO:0007283
28942	MIOS; missing oocyte, meiosis regulator, homolog (Drosophila)
28943	Elongation factor 1-gamma-B n=8 Tax=Xenopus RepID=EF1GB_XENLA	GO:0003746 GO:0005853 GO:0006412 GO:0006414 GO:0016021 GO:0016032
28959	placental growth factor-like	GO:0003677 GO:0003700 GO:0005634 GO:0016021 GO:0016032 GO:0045449
28998	TT_ORF1 multi-domain protein	GO:0000786 GO:0003677 GO:0005634 GO:0007283 GO:0019028 GO:0044423
29068	Myosin heavy chain FM3A n=1 Tax=Morone saxatilis RepID=Q9DG88_MORSA	GO:0000166 GO:0003774 GO:0003779 GO:0004672 GO:0004674 GO:0005516 GO:0005524 GO:0005634 GO:0005884 GO:0006397 GO:0006468 GO:0016459 GO:0030175 GO:0046660
29076	Neuropilin and tolloid-like protein 1 precursor (Brain-specific transmembrane protein containing 2 CUB and 1 LDL-receptor class A domains protein 1). n=1 Tax=Xenopus (Silurana) tropicalis RepID=UPI00004D8C6F
29102	zpy1, MGC86501; zona pellucida protein Y1
29142	srd5a1, MGC153768, zgc:153768; steroid-5-alpha-reductase, alpha polypeptide 1 (3-oxo-5 alpha-steroid delta 4-dehydrogenase alpha 1) (EC:1.3.99.5); K12343 3-oxo-5-alpha-steroid 4-dehydrogenase 1 [EC:1.3.99.5]	GO:0005737 GO:0006629 GO:0016021 GO:0016627
29239	adar, drada, red1, wu:fc22a02; adenosine deaminase, RNA-specific; K12968 double-stranded RNA-specific adenosine deaminase [EC:3.5.4.-]	GO:0003723 GO:0003726
29251	Solute carrier family 12 member 3 n=2 Tax=Pseudopleuronectes americanus RepID=S12A3_PSEAM	GO:0005215 GO:0006810 GO:0006811 GO:0006814 GO:0006821 GO:0015293 GO:0015377 GO:0016020 GO:0016021 GO:0016032 GO:0055085
29283	Steroid 5 alpha-reductase 3 n=2 Tax=Danio rerio RepID=A4FVI8_DANRE	GO:0005737 GO:0006629 GO:0016021 GO:0016627
29305	Tesmin n=2 Tax=Catarrhini RepID=MTL5_HUMAN	GO:0005625 GO:0005634 GO:0005737 GO:0006875 GO:0007275 GO:0007283 GO:0010038 GO:0030154 GO:0046872
29357	StAR-related lipid transfer protein 5 n=1 Tax=Salmo salar RepID=C0H975_SALSA	GO:0006694 GO:0015485 GO:0017127 GO:0030301
29360	Intraflagellar transport protein 81 homolog n=19 Tax=Theria RepID=IFT81_HUMAN	GO:0005643 GO:0005737 GO:0005813 GO:0005929 GO:0006606 GO:0007275 GO:0007283 GO:0008092 GO:0009434 GO:0019898 GO:0030154 GO:0030992
29364	Myc protein n=1 Tax=Oncorhynchus mykiss RepID=C1BHZ4_ONCMY	GO:0000786 GO:0003677 GO:0003700 GO:0005634 GO:0006351 GO:0006355 GO:0007283 GO:0030528 GO:0045449
29399	Herpes_gp2 multi-domain protein	GO:0016021 GO:0016032 GO:0019031 GO:0019058
29414	dCMP deaminase n=1 Tax=Danio rerio RepID=Q568L4_DANRE	GO:0003824 GO:0008152 GO:0008270 GO:0016787 GO:0016810
29441	FGFR1 oncogene partner 2 homolog n=1 Tax=Danio rerio RepID=FGOP2_DANRE	GO:0005737
29445	Polycomb protein SCMH1 (Sex comb on midleg homolog 1). n=1 Tax=Gallus gallus RepID=UPI0000ECA191
29497	Brain protein 44-like protein n=3 Tax=Euteleostei RepID=C3KHA9_ANOFI
29609	Growth hormone-regulated TBC protein 1 (TBC1 domain family member 6). n=1 Tax=Danio rerio RepID=UPI0001A2C9C3
29636	TLK2; tousled-like kinase 2 (EC:2.7.11.1); K08864 tousled-like kinase [EC:2.7.11.1]	GO:0004672 GO:0004713 GO:0005524 GO:0006468 GO:0016021 GO:0016032
29665	Herpes_gp2 multi-domain protein	GO:0003677 GO:0005515 GO:0005634 GO:0008168 GO:0008270 GO:0016021 GO:0016032 GO:0016740 GO:0019031 GO:0019058 GO:0032259
29755	Mucin multi-domain protein	GO:0006944 GO:0016021 GO:0019031 GO:0046813
29813	C1orf55 homolog n=1 Tax=Salmo salar RepID=B5X3L2_SALSA	GO:0000786 GO:0003677 GO:0005634 GO:0007283
29832	40S ribosomal protein S9 n=36 Tax=Euteleostomi RepID=RS9_HUMAN	GO:0003723 GO:0003735 GO:0005515 GO:0005622 GO:0005730 GO:0005737 GO:0005829 GO:0005840 GO:0006412 GO:0006414 GO:0006415 GO:0006417 GO:0008284 GO:0010467 GO:0015935 GO:0016032 GO:0019058 GO:0019083 GO:0019843 GO:0022627 GO:0030529 GO:0031018 GO:0044267 GO:0045182
29861	transforming growth factor, beta 3 n=1 Tax=Danio rerio RepID=UPI000056A687	GO:0008083
29863	Splicing factor, arginine/serine-rich 13A n=15 Tax=Amniota RepID=SF13A_HUMAN	GO:0000166 GO:0000244 GO:0000375 GO:0000398 GO:0000786 GO:0003676 GO:0003677 GO:0003723 GO:0005515 GO:0005634 GO:0005654 GO:0005737 GO:0006355 GO:0006376 GO:0006397 GO:0006406 GO:0007283 GO:0008380 GO:0016482 GO:0016607 GO:0045449 GO:0046660 GO:0048025 GO:0050733 GO:0051082
29870	Herpes_gp2 domain containing protein	GO:0016021 GO:0016032
29891	tetratricopeptide repeat domain 17-like	GO:0016021 GO:0016032
29996	similar to CREB-regulated transcription coactivator 1 (Transducer of regulated cAMP response element-binding protein 1) (Transducer of CREB protein 1) (Mucoepidermoid carcinoma translocated protein 1)	GO:0016021 GO:0016032
30003	tRNA-specific adenosine deaminase-like protein 3-like
30089	Daxx multi-domain protein
30111	Ferritin (Fragment) n=4 Tax=Percomorpha RepID=Q4SBB8_TETNG	GO:0005488 GO:0006826 GO:0006879 GO:0008199 GO:0016021 GO:0016032 GO:0016491 GO:0046872 GO:0046914 GO:0055114
30238	nasp, MGC56007, MGC85651, wu:fd20g12, zgc:56007, zgc:85651; nuclear autoantigenic sperm protein (histone-binding); K11291 nuclear autoantigenic sperm protein
30251	potassium inwardly-rectifying channel, subfamily J, member 3-like	GO:0016021 GO:0016032
30326	ampd2, wu:fb72d11; adenosine monophosphate deaminase 2 (isoform L); K01490 AMP deaminase [EC:3.5.4.6]
30488	PREDICTED: similar to Septin-2 CG4173-PA n=1 Tax=Apis mellifera RepID=UPI00003C0504	GO:0005525 GO:0007049
30603	Probable splicing factor, arginine/serine-rich 6 n=1 Tax=Caenorhabditis elegans RepID=RSP6_CAEEL	GO:0000003 GO:0000166 GO:0001703 GO:0002009 GO:0002119 GO:0003676 GO:0003723 GO:0005515 GO:0005634 GO:0006397 GO:0007275 GO:0007548 GO:0008380 GO:0008406 GO:0009790 GO:0009792 GO:0010171 GO:0030154 GO:0031554 GO:0040007 GO:0040010 GO:0040011 GO:0040026 GO:0040027 GO:0040035 GO:0048477
30649	similar to Dual specificity protein phosphatase 13 (Testis- and skeletal-muscle-specific DSP)
30650	Forkhead box O5 n=1 Tax=Oryzias latipes RepID=C1K304_ORYLA	GO:0003677 GO:0003700 GO:0005634 GO:0006351 GO:0006355 GO:0043565
30728	Breast cancer metastasis-suppressor 1 n=2 Tax=Danio rerio RepID=Q7ZWF8_DANRE
30861	PREDICTED: similar to G protein-coupled receptor 4 n=1 Tax=Danio rerio RepID=UPI0000549088	GO:0006754 GO:0006812 GO:0007186 GO:0015662 GO:0016020 GO:0016021 GO:0016032
30868	CCR4-NOT transcription complex, subunit 8-like	GO:0005634 GO:0016021 GO:0016032
30899	crygm2b, MGC136629, zgc:136629; crystallin, gamma M2b	GO:0016021 GO:0016032
30915	similar to Contactin-3 precursor (Brain-derived immunoglobulin superfamily protein 1) (BIG-1) (Plasmacytoma-associated neuronal glycoprotein); K06761 contactin 3
31002	Protein phosphatase 1 regulatory subunit 3B n=3 Tax=Euteleostomi RepID=PPR3B_DANRE	GO:0005975 GO:0005977 GO:0016021 GO:0016032
31130	39S ribosomal protein L21, mitochondrial n=1 Tax=Esox lucius RepID=C1BWL7_ESOLU	GO:0003723 GO:0003735 GO:0005622 GO:0005840 GO:0006412 GO:0016021 GO:0016032
31136	Brain-specific fatty acid binding protein n=2 Tax=Percomorpha RepID=Q2PHF0_ORYLA	GO:0005215 GO:0005488 GO:0006810 GO:0008289
31152	LSR multi-domain protein	GO:0000119 GO:0006357 GO:0006944 GO:0016021 GO:0016455 GO:0019031 GO:0046813
31157	DNA-directed RNA polymerase II subunit RPB2 n=23 Tax=Deuterostomia RepID=RPB2_HUMAN	GO:0000398 GO:0003677 GO:0003899 GO:0004672 GO:0005515 GO:0005634 GO:0005654 GO:0005665 GO:0006281 GO:0006283 GO:0006289 GO:0006350 GO:0006351 GO:0006366 GO:0006367 GO:0006368 GO:0006370 GO:0008380 GO:0010467 GO:0016032 GO:0016740 GO:0016779 GO:0032549 GO:0046872 GO:0050434
31162	StAR-related lipid transfer protein 7 [Salmo salar]gb|ACN11304.1| StAR-related lipid transfer protein 7 [Salmo salar]
31247	accn4a, zASIC4.1; amiloride-sensitive cation channel 4 a; K04831 amiloride-sensitive cation channel 4, pituitary	GO:0005272 GO:0006814 GO:0016020
31283	similar to wingless-type MMTV integration site family, member 7B; K00572 wingless-type MMTV integration site family, member 7	GO:0004871 GO:0005576 GO:0007223 GO:0007275
31285	Sperm flagellar protein 1 n=1 Tax=Salmo salar RepID=B5X7H0_SALSA	GO:0019861
31285	Sperm flagellar protein 1 n=1 Tax=Salmo salar RepID=B5X7H0_SALSA	GO:0019861
31337	WDFY3, ALFY; WD repeat and FYVE domain containing 3	GO:0016021 GO:0016032 GO:0019028
31367	TT_ORF1 multi-domain protein	GO:0000786 GO:0003677 GO:0005634 GO:0007283 GO:0019028
31374	17-beta hydroxysteroid dehydrogenase n=1 Tax=Solea senegalensis RepID=C6ZLB0_SOLSE	GO:0003824 GO:0005488 GO:0008152 GO:0016491 GO:0055114
31375	DUF1421 multi-domain protein	GO:0000119 GO:0006357 GO:0006944 GO:0016021 GO:0016455 GO:0019031 GO:0046813
31409	mad2l2, MGC83968, mad2B, mad2l2-A; MAD2 mitotic arrest deficient-like 2; K13728 mitotic spindle assembly checkpoint protein MAD2B	GO:0007067
31628	Hsp90a.2 protein (Fragment) n=1 Tax=Danio rerio RepID=A3KNY9_DANRE	GO:0005524 GO:0006457 GO:0006950 GO:0051082
31685	Brain-specific polypeptide PEP-19 n=1 Tax=Anoplopoma fimbria RepID=C3KIV2_ANOFI
31753	AKR1D1; aldo-keto reductase family 1, member D1 (delta 4-3-ketosteroid-5-beta-reductase); K00251 3-oxo-5-beta-steroid 4-dehydrogenase [EC:1.3.1.3]	GO:0006944 GO:0016021 GO:0016491 GO:0019031 GO:0046813 GO:0055114
31802	17-beta hydroxysteroid dehydrogenase type 1 n=1 Tax=Oreochromis niloticus RepID=Q49RB1_ORENI	GO:0003824 GO:0004303 GO:0005488 GO:0005737 GO:0006703 GO:0008152 GO:0016491 GO:0055114
31906	cadm1a; cell adhesion molecule 1a; K06781 immunoglobulin superfamily, member 4	GO:0000786 GO:0003677 GO:0005634 GO:0007283
31961	PREDICTED: similar to N-ethylmaleimide-sensitive factor n=1 Tax=Monodelphis domestica RepID=UPI0000F2BFCB	GO:0005524 GO:0016021 GO:0016032
32012	Keratin_B2 multi-domain protein	GO:0016021 GO:0016032 GO:0045095
32086	Zona pellucida protein C n=3 Tax=Danio rerio RepID=Q32LQ5_DANRE
32147	Cytochrome P450 aromatase type II n=4 Tax=Oreochromis RepID=Q800S4_ORENI	GO:0004497 GO:0005506 GO:0009055 GO:0016491 GO:0020037 GO:0046872 GO:0055114
32164	Cyp11a1 protein-like; K00498 cytochrome P450, family 11, subfamily A (cholesterol monooxygenase (side-chain-cleaving)) [EC:1.14.15.6]	GO:0004497 GO:0005506 GO:0009055 GO:0020037
32421	lipin2, si:dkey-216e9.8; lipin 2
32583	Plectin (Fragment) n=1 Tax=Rattus norvegicus RepID=Q6ZYE7_RAT	GO:0005200 GO:0005856 GO:0007565 GO:0007584 GO:0008092 GO:0009925 GO:0016324 GO:0030855 GO:0042383 GO:0047485 GO:0048471
32614	Corona_S2 multi-domain protein	GO:0006944 GO:0016021 GO:0019031 GO:0046813
32665	hsd11b3, 11-DH3, MGC56373, hsd11b1l, sdr10b, zgc:56373; hydroxysteroid (11-beta) dehydrogenase 3 (EC:1.1.1.-); K00071 11beta-hydroxysteroid dehydrogenase [EC:1.1.1.146]	GO:0004764 GO:0005737 GO:0008152 GO:0016491
32782	SMOX; spermine oxidase; K12259 spermine oxidase [EC:1.5.3.16]	GO:0009055 GO:0016491
32860	Zinc transporter 7 n=3 Tax=Clupeocephala RepID=ZNT7_DANRE	GO:0005794 GO:0006810 GO:0006811 GO:0006812 GO:0006829 GO:0006950 GO:0008324 GO:0009415 GO:0016020 GO:0016021 GO:0016032 GO:0030001 GO:0046873 GO:0055085
33049	Daxx multi-domain protein
33328	si:dkey-82d4.1, zgc:153971; si:dkey-82d4.3; K01931 protein neuralized
33343	Beta-catenin-like protein 1 n=1 Tax=Salmo salar RepID=B5X4Y0_SALSA	GO:0005488
33370	Catenin beta-1 n=44 Tax=Euteleostomi RepID=CTNB1_HUMAN	GO:0000122 GO:0000578 GO:0001501 GO:0001569 GO:0001658 GO:0001702 GO:0001708 GO:0001711 GO:0001837 GO:0001889 GO:0003136 GO:0003337 GO:0003704 GO:0003713 GO:0004871 GO:0005198 GO:0005488 GO:0005515 GO:0005634 GO:0005667 GO:0005737 GO:0005813 GO:0005829 GO:0005856 GO:0005886 GO:0005911 GO:0005912 GO:0005913 GO:0005915 GO:0005916 GO:0005924 GO:0005938 GO:0006915 GO:0006921 GO:0007016 GO:0007155 GO:…
33588	Pms1, MGC72584; postmeiotic segregation increased 1 (S. cerevisiae); K10864 DNA mismatch repair protein PMS1
33613	ARHGAP32; Rho GTPase activating protein 32	GO:0006944 GO:0016021 GO:0019031 GO:0046813 GO:0046872
33698	PREDICTED: similar to CUG triplet repeat RNA-binding protein 1 (CUG-BP1) (RNA-binding protein BRUNOL-2) (Deadenylation factor CUG-BP) (Deadenylation factor EDEN-BP) (Brain protein F41) isoform 2 n=1 Tax=Canis lupus familiaris RepID=UPI00005A35F8
33716	60S ribosomal protein L6 n=31 Tax=Eutheria RepID=RL6_HUMAN	GO:0003677 GO:0003723 GO:0003735 GO:0005622 GO:0005829 GO:0005840 GO:0006355 GO:0006412 GO:0006414 GO:0006415 GO:0010467 GO:0016032 GO:0019058 GO:0019083 GO:0022625 GO:0030529 GO:0031018 GO:0044267
33738	Protamine_P1 domain containing protein	GO:0000786 GO:0003677 GO:0005634 GO:0007283
33748	Histone H1t n=2 Tax=Murinae RepID=H1T_MOUSE	GO:0000786 GO:0000794 GO:0003677 GO:0005622 GO:0005634 GO:0005694 GO:0006334 GO:0007275 GO:0007283 GO:0007339 GO:0030154 GO:0030317
33755	Preprosomatostatin II n=1 Tax=Epinephelus coioides RepID=Q5Y516_EPICO	GO:0005179 GO:0005576
33828	Brain-specific fatty acid binding protein n=2 Tax=Percomorpha RepID=Q2PHF0_ORYLA	GO:0005215 GO:0005488 GO:0006810 GO:0008289
33856	similar to mKIAA4165 protein; K06069 atypical protein kinase C [EC:2.7.11.13]	GO:0004674 GO:0005524 GO:0006468 GO:0016021 GO:0016032
33878	Heterogeneous nuclear ribonucleoprotein A/B n=1 Tax=Haplochromis burtoni RepID=Q197Y0_HAPBU	GO:0000166 GO:0003676 GO:0005213 GO:0005576 GO:0007304 GO:0030529 GO:0042600
33989	similar to brain-specific angiogenesis inhibitor 1	GO:0004926 GO:0004930 GO:0007166 GO:0007186 GO:0016020
33993	Corona_S2 multi-domain protein	GO:0006944 GO:0016021 GO:0019031 GO:0046813 GO:0046872
34153	Kelch-like protein 10 n=14 Tax=Eutheria RepID=KLH10_HUMAN	GO:0000902 GO:0005515 GO:0005737 GO:0007286 GO:0008584 GO:0009566 GO:0048808 GO:0048873
34350	safb, wu:fb40a03, wu:fd42g06, zgc:55387; scaffold attachment factor B	GO:0003676 GO:0016021 GO:0016032
34549	adenosine kinase; K00856 adenosine kinase [EC:2.7.1.20]
34570	Corona_S2 domain containing protein	GO:0006944 GO:0016021 GO:0019031 GO:0046813
34622	Potassium/sodium hyperpolarization-activated cyclic nucleotide-gated channel 1 (Brain cyclic nucleotide-gated channel 1) (BCNG-1). n=1 Tax=Xenopus (Silurana) tropicalis RepID=UPI000069E3CD
34777	nfat5, wu:fi46f11, zgc:63502; nuclear factor of activated T-cells 5, tonicity-responsive; K04446 nuclear factor of activated T-cells, cytoplasmic, calcineurin-dependent	GO:0000119 GO:0006357 GO:0016021 GO:0016032 GO:0016455 GO:0046872
34847	similar to catenin, delta 1; K05690 catenin (cadherin-associated protein), delta 1	GO:0005488
34849	Gonadotropin alpha subunit n=1 Tax=Sebastes schlegelii RepID=Q56TL7_SEBSC	GO:0005179 GO:0005576
34853	Heat shock factor 2 n=2 Tax=Danio rerio RepID=Q7SZW8_DANRE	GO:0003677 GO:0003700 GO:0005634 GO:0006351 GO:0006355 GO:0006950 GO:0043565
34896	Breast and ovarian cancer susceptibility protein 2 n=3 Tax=Danio rerio RepID=A8QLH9_DANRE	GO:0000724 GO:0003697 GO:0005515 GO:0005634 GO:0006281 GO:0006302 GO:0006310 GO:0007090
35035	Mineralocorticoid receptor n=1 Tax=Haplochromis burtoni RepID=Q8JJ89_HAPBU	GO:0003677 GO:0003700 GO:0003707 GO:0004872 GO:0004879 GO:0005634 GO:0006351 GO:0006355 GO:0008270 GO:0043401 GO:0043565 GO:0046872
35100	Forkhead box protein K1 isoform alpha (Fragment) n=4 Tax=Takifugu rubripes RepID=Q6Q2B1_TAKRU	GO:0000287 GO:0003677 GO:0003690 GO:0003700 GO:0003704 GO:0003705 GO:0005634 GO:0005667 GO:0006351 GO:0006355 GO:0007389 GO:0008134 GO:0008301 GO:0009790 GO:0009888 GO:0010551 GO:0010843 GO:0016563 GO:0016566 GO:0043565 GO:0051090
35106	SelP_N multi-domain protein	GO:0000786 GO:0003677 GO:0005634 GO:0007283 GO:0008430
35134	accn2a, zASIC1.1; amiloride-sensitive cation channel 2 a; K04829 amiloride-sensitive cation channel 2, neuronal	GO:0005272 GO:0006814 GO:0016020
35157	Phospholipase D6 n=2 Tax=Danio rerio RepID=PLD6_DANRE	GO:0004630 GO:0005741 GO:0007126 GO:0007286 GO:0008053 GO:0016020 GO:0016021 GO:0016042 GO:0016787 GO:0030719 GO:0034587 GO:0035755 GO:0042803 GO:0043046 GO:0070290
35176	mospd2, wu:fc33h03, wu:fc48a06, wu:fe36a12, zgc:92558; motile sperm domain containing 2
35307	AAK1; AP2 associated kinase 1; K08853 AP2-associated kinase [EC:2.7.11.1]	GO:0005634 GO:0006397 GO:0019031 GO:0019058 GO:0046660
35315	adenosine monophosphate deaminase 3-like; K01490 AMP deaminase [EC:3.5.4.6]	GO:0009168 GO:0019239
35317	Agouti signaling protein 1 n=1 Tax=Takifugu rubripes RepID=A0ZSG4_TAKRU	GO:0005576 GO:0009755
35373	Herpes_gp2 domain containing protein	GO:0016021 GO:0016032
35460	msh6, cb326, wu:fb36c12; mutS homolog 6 (E. coli); K08737 DNA mismatch repair protein MSH6	GO:0005634 GO:0006397 GO:0046660
35535	Mucin multi-domain protein	GO:0008092 GO:0016020 GO:0016021 GO:0016032
35576	ampd2, wu:fb72d11; adenosine monophosphate deaminase 2 (isoform L); K01490 AMP deaminase [EC:3.5.4.6]	GO:0009168 GO:0019239
35587	pms1, PMSL1, si:dz164h20.2, si:dz72b14.2; PMS1 postmeiotic segregation increased 1 (S. cerevisiae); K10864 DNA mismatch repair protein PMS1
36188	60S ribosomal protein L23 n=32 Tax=Coelomata RepID=RL23_HUMAN	GO:0003735 GO:0005515 GO:0005622 GO:0005730 GO:0005737 GO:0005829 GO:0005840 GO:0006412 GO:0006414 GO:0006415 GO:0006610 GO:0010467 GO:0016032 GO:0019058 GO:0019083 GO:0030529 GO:0031018 GO:0044267
36193	PREDICTED: similar to neuralized binding protein n=1 Tax=Pan troglodytes RepID=UPI0000E23E8F
36220	Small glutamine-rich tetratricopeptide repeat-containing protein A n=1 Tax=Osmerus mordax RepID=C1BM93_OSMMO	GO:0005488 GO:0008430 GO:0016021 GO:0016032 GO:0046872
36224	crhbp, zgc:91905; corticotropin releasing hormone binding protein
36257	KBTBD5, FLJ32015, MGC125350, SRYP; kelch repeat and BTB (POZ) domain containing 5; K10473 kelch repeat and BTB domain-containing protein 5/10
36303	SEPT7; septin 7	GO:0005525 GO:0007049
36305	TT_ORF1 multi-domain protein	GO:0000786 GO:0003677 GO:0005634 GO:0007283
36320	LSR multi-domain protein	GO:0006944 GO:0016021 GO:0019031 GO:0046813
36327	TT_ORF1 multi-domain protein	GO:0000786 GO:0003677 GO:0005634 GO:0007283
36333	GH17468 n=1 Tax=Drosophila grimshawi RepID=B4JTQ2_DROGR	GO:0007342
36377	Herpes_gp2 domain containing protein	GO:0016021 GO:0016032
36407	Cirrhosis, autosomal recessive 1A (Cirhin) n=2 Tax=Danio rerio RepID=Q6P125_DANRE	GO:0000786 GO:0003677 GO:0005634 GO:0007283
36459	LSR multi-domain protein	GO:0006944 GO:0016021 GO:0019031 GO:0046813
36504	Hsp90 protein, putative n=1 Tax=Pediculus humanus corporis RepID=UPI000186EC3C
36588	Cytidine deaminase (Fragment) n=1 Tax=Epinephelus coioides RepID=B9V2X1_EPICO	GO:0003824 GO:0004126 GO:0008270 GO:0009972 GO:0016787 GO:0046087
36603	Rick_17kDa_Anti multi-domain protein	GO:0005576 GO:0005634 GO:0006397 GO:0019867 GO:0046660 GO:0046999 GO:0050840
36741	DUF1777 multi-domain protein	GO:0005634 GO:0006397 GO:0046660
36820	Gremlin-1 precursor (Cysteine knot superfamily 1, BMP antagonist 1) (Increased in high glucose protein 2) (IHG-2) (Down-regulated in Mos- transformed cells protein) (Proliferation-inducing gene 2 protein) (DAN domain family member 2). n=3 Tax=Danio rerio
36846	TT_ORF1 multi-domain protein	GO:0000786 GO:0003677 GO:0005576 GO:0005634 GO:0007283 GO:0050840
36861	dnmt7, cb91, sb:cb91; DNA (cytosine-5-)-methyltransferase 7; K00558 DNA (cytosine-5-)-methyltransferase [EC:2.1.1.37]
36919	similar to Neurabin-1 (Neurabin-I) (Neural tissue-specific F-actin-binding protein I) (Protein phosphatase 1 regulatory subunit 9A)
37239	Septin-8-A n=4 Tax=Clupeocephala RepID=SEP8A_DANRE	GO:0000166 GO:0005515 GO:0005525 GO:0007049 GO:0031105
37274	TT_ORF1 multi-domain protein	GO:0000786 GO:0003677 GO:0005634 GO:0007283
37276	Fibroblast growth factor 7 (Keratinocyte growth factor) n=2 Tax=Xenopus RepID=Q5M7N7_XENTR	GO:0008083
37295	Membrane protein FAM159A n=5 Tax=Catarrhini RepID=F159A_HUMAN	GO:0000786 GO:0003677 GO:0005634 GO:0006397 GO:0007283 GO:0016020 GO:0016021 GO:0046660
37316	Gonadotropin alpha subunit n=1 Tax=Sebastes schlegelii RepID=Q56TL7_SEBSC	GO:0005179 GO:0005576
37453	DUF1777 multi-domain protein	GO:0000786 GO:0003677 GO:0005634 GO:0006397 GO:0007283 GO:0046660
37562	Lethal(2) giant larvae protein homolog 2 n=2 Tax=Danio rerio RepID=L2GL2_DANRE	GO:0005737 GO:0005856 GO:0006887 GO:0007010 GO:0007049 GO:0008285 GO:0008544 GO:0010719 GO:0030336 GO:0031581 GO:0043588 GO:0045682 GO:0048919 GO:0050680
37618	Mitotic spindle assembly checkpoint protein MAD2A n=1 Tax=Salmo salar RepID=B5X6P5_SALSA	GO:0007067
37631	sgk3, zgc:162253; serum/glucocorticoid regulated kinase family, member 3 (EC:2.7.11.1); K13304 serum/glucocorticoid-regulated kinase 3 [EC:2.7.11.1]	GO:0004672 GO:0004713 GO:0005524 GO:0006468
37826	PREDICTED: similar to Neuroendocrine protein 7B2 precursor (Secretogranin-5) (Secretogranin V) (Secretory granule endocrine protein I) (Pituitary polypeptide) n=1 Tax=Gallus gallus RepID=UPI0000E80657	GO:0007218 GO:0030141
37931	fabp7; fatty acid binding protein 7, brain	GO:0005488
37999	igf2bp1, CRDBP, IMP1, MGC152963, wu:fi72a06, zgc:152963; insulin-like growth factor 2 mRNA binding protein 1
38014	sms, zgc:86583; spermine synthase (EC:2.5.1.22); K00802 spermine synthase [EC:2.5.1.22]
38052	PTGFRN; prostaglandin F2 receptor negative regulator; K06729 prostaglandin F2 receptor negative regulator
38066	3-oxo-5-beta-steroid 4-dehydrogenase n=1 Tax=Anoplopoma fimbria RepID=C3KJT8_ANOFI	GO:0016491 GO:0055114
38079	similar to MAD1-like 1 protein; K06638 mitotic spindle assembly checkpoint protein MAD1	GO:0005515 GO:0005794 GO:0006457 GO:0006810 GO:0016272 GO:0051082
38098	similar to asteroid homolog 1
38116	Deoxycytidylate deaminase n=3 Tax=Salmo salar RepID=B5XBW6_SALSA	GO:0003824 GO:0008152 GO:0008270 GO:0016787 GO:0016810
38286	similar to multiple ankyrin repeats single KH domain protein	GO:0005198 GO:0019028 GO:0019031 GO:0019058
38318	zgc:158653; K12030 tripartite motif-containing protein 62	GO:0000786 GO:0003677 GO:0005634 GO:0007283
38362	FAP multi-domain protein	GO:0005213 GO:0005576 GO:0007304 GO:0042600 GO:0050840
38433	Probable clathrin heavy chain 1 n=3 Tax=Caenorhabditis RepID=CLH_CAEEL	GO:0000003 GO:0002119 GO:0005198 GO:0005488 GO:0005515 GO:0005905 GO:0006886 GO:0006898 GO:0008104 GO:0008340 GO:0009792 GO:0009898 GO:0016020 GO:0016192 GO:0016324 GO:0030130 GO:0030132 GO:0030163 GO:0030659 GO:0031410
38440	SPATA1; spermatogenesis associated 1
38448	Spermine oxidase n=2 Tax=Xenopus RepID=Q28C17_XENTR	GO:0009055 GO:0016491
38503	DUF755 multi-domain protein	GO:0006944 GO:0016021 GO:0019031 GO:0046813
38525	Importin subunit alpha-1 n=23 Tax=Tetrapoda RepID=IMA1_HUMAN	GO:0000018 GO:0005488 GO:0005515 GO:0005634 GO:0005643 GO:0005654 GO:0005737 GO:0005829 GO:0006309 GO:0006606 GO:0006607 GO:0006810 GO:0006886 GO:0006915 GO:0006921 GO:0008139 GO:0008565 GO:0015031 GO:0016032 GO:0019058 GO:0044419 GO:0046796
38585	PREDICTED: similar to germinal histone H4 gene n=1 Tax=Canis lupus familiaris RepID=UPI00005A5829	GO:0003677
38624	forkhead box O4-like; K12358 forkhead box protein O4
38639	Forkhead box R1 n=1 Tax=Oryzias latipes RepID=C1K309_ORYLA	GO:0003677 GO:0003700 GO:0004871 GO:0005634 GO:0006351 GO:0006355 GO:0043565
38700	Adenosylhomocysteinase n=1 Tax=Glossina morsitans morsitans RepID=D3TM10_GLOMM	GO:0004013 GO:0005488 GO:0005737 GO:0006730 GO:0006813 GO:0016616 GO:0016787 GO:0048037
38982	S100-A16 n=1 Tax=Anoplopoma fimbria RepID=C3KJ48_ANOFI	GO:0000786 GO:0003677 GO:0005509 GO:0005634 GO:0007283
38992	Rsbn1l, RGD1308748; round spermatid basic protein 1-like
39231	Growth hormone n=2 Tax=Psetta maxima RepID=A4FTU0_PSEMX	GO:0005179 GO:0005576
39458	DUF1777 multi-domain protein	GO:0005634 GO:0006397 GO:0019013 GO:0046660
39470	Fatty acid-binding protein, brain n=10 Tax=Euteleostomi RepID=B5X7L3_SALSA	GO:0005215 GO:0005488 GO:0006810 GO:0008289
39474	Herpes_gp2 multi-domain protein	GO:0005516 GO:0016021 GO:0016032
39518	HSP90 domain containing protein
39519	pms1, PMSL1, si:dz164h20.2, si:dz72b14.2; PMS1 postmeiotic segregation increased 1 (S. cerevisiae); K10864 DNA mismatch repair protein PMS1	GO:0005524 GO:0006298 GO:0030983
39559	figf, vegfd; c-fos induced growth factor; K05449 vascular endothelial growth factor C/D
39564	Corona_S2 domain containing protein	GO:0006944 GO:0016021 GO:0019031 GO:0046813
39630	Adenosylhomocysteinase (Fragment) n=1 Tax=Takifugu rubripes RepID=Q0V8U4_TAKRU	GO:0004013 GO:0005488 GO:0006730 GO:0016787
39704	BAALC; brain and acute leukemia, cytoplasmic
39828	SPATA5; spermatogenesis associated 5	GO:0005524
39861	SCO-spondin (Fragment) n=3 Tax=Danio rerio RepID=B3LF39_DANRE	GO:0007155
39901	bmp1b, MGC81712, bmp-1; bone morphogenetic protein 1b; K05502 bone morphogenetic protein 1 [EC:3.4.24.19]	GO:0004222 GO:0006508
40041	lipin2, si:dkey-216e9.8; lipin 2
40083	Preprogalanin 2B n=4 Tax=Cyprinidae RepID=Q7ZT90_CARAU	GO:0005179 GO:0005576
40092	60S ribosomal protein L23a n=70 Tax=Euteleostomi RepID=RL23A_HUMAN	GO:0000166 GO:0003723 GO:0003735 GO:0005515 GO:0005622 GO:0005634 GO:0005829 GO:0005840 GO:0006412 GO:0006414 GO:0006415 GO:0008283 GO:0010467 GO:0016032 GO:0019058 GO:0019083 GO:0019843 GO:0022625 GO:0030529 GO:0031018 GO:0031932 GO:0044267
40174	degs2, im:6909358; degenerative spermatocyte homolog 2, lipid desaturase (Drosophila); K04712 sphingolipid delta-4 desaturase [EC:1.14.-.-]	GO:0006633 GO:0016021 GO:0016705 GO:0055114
40189	similar to ovary-specific MOB-like protein	GO:0005515
40437	HSP70 domain containing protein
40456	[R] COG5048 FOG: Zn-finger	GO:0016021 GO:0016032
40732	pfkfb2, MGC56282, zgc:56282; 6-phosphofructo-2-kinase/fructose-2,6-biphosphatase 2; K00900 6-phosphofructo-2-kinase [EC:2.7.1.105]; K01103 fructose-2,6-bisphosphatase [EC:3.1.3.46]	GO:0003873 GO:0005524 GO:0006000 GO:0016021 GO:0016032
40793	fgf10a, fgf-10, fgf10, wu:fd11d03, zgc:109774; fibroblast growth factor 10a; K04358 fibroblast growth factor	GO:0008083
40948	Eukaryotic translation initiation factor 3 subunit I n=7 Tax=Clupeocephala RepID=EIF3I_DANRE	GO:0003743 GO:0005737 GO:0005852 GO:0006412 GO:0006413 GO:0016021 GO:0016032
40975	BAALC; brain and acute leukemia, cytoplasmic
40998	PLAC8 multi-domain protein	GO:0000119 GO:0006357 GO:0006944 GO:0016021 GO:0016455 GO:0019031 GO:0046813 GO:0046872
41100	Protamine_P1 domain containing protein	GO:0000786 GO:0003677 GO:0005634 GO:0007283
41129	lipin2, si:dkey-216e9.8; lipin 2
41189	Membrane-associated DHHC8 zinc finger protein n=4 Tax=Tetraodontidae RepID=Q2THV7_TAKRU	GO:0008270 GO:0016021 GO:0016032 GO:0046872
41249	TT_ORF1 multi-domain protein	GO:0000786 GO:0003677 GO:0005634 GO:0006397 GO:0007283 GO:0046660
41294	Protamine_P1 domain containing protein	GO:0000786 GO:0003677 GO:0005634 GO:0007283
41466	Spermidine/spermine N1-acetyltransferase family member 2 n=3 Tax=Danio rerio RepID=Q5PR44_DANRE	GO:0008080 GO:0008152 GO:0016740
41494	similar to myocyte enhancer factor 2D; K09262 MADS-box transcription enhancer factor 2D	GO:0003700 GO:0005634 GO:0006355 GO:0016021 GO:0016032 GO:0019031 GO:0019058 GO:0043565
41536	Pituitary tumor-transforming gene 1 protein-interacting protein n=9 Tax=Salmoninae RepID=C1BEJ6_ONCMY
41576	Hydroxysteroid (17-beta) dehydrogenase 4 n=1 Tax=Fundulus heteroclitus RepID=A7BK66_FUNHE	GO:0003824 GO:0005488 GO:0008152 GO:0016491 GO:0032934 GO:0055114
41713	Herpes_gp2 multi-domain protein	GO:0016021 GO:0016032 GO:0045095
41727	forkhead box protein J2-like
41833	SPATA5; spermatogenesis associated 5; K13525 transitional endoplasmic reticulum ATPase	GO:0005524
41910	rnd3a, arhe, id:ibd2712, id:ibd2919, rho8, rnd3, wu:fc39h07, zgc:73080; Rho family GTPase 3a; K07859 Rho family GTPase 3	GO:0016021 GO:0016032
42004	TT_ORF1 multi-domain protein	GO:0000786 GO:0003677 GO:0005634 GO:0007283
42029	APC_basic multi-domain protein	GO:0005515 GO:0008017 GO:0016021 GO:0016032 GO:0016055
42051	mllt11, fc23g02, si:ch211-210h11.4, wu:fc23g02; myeloid/lymphoid or mixed-lineage leukemia (trithorax homolog, Drosophila); translocated to, 11	GO:0000786 GO:0003677 GO:0005634 GO:0007283
42188	similar to KIAA0550 protein; K04598 brain-specific angiogenesis inhibitor 3	GO:0004930 GO:0007186 GO:0007218 GO:0016020
42214	similar to complexin 1	GO:0000786 GO:0003677 GO:0005634 GO:0006836 GO:0007283 GO:0019905
42294	sgsh, wu:fe14h11; N-sulfoglucosamine sulfohydrolase (sulfamidase) (EC:3.10.1.1); K01565 N-sulfoglucosamine sulfohydrolase [EC:3.10.1.1]	GO:0016021 GO:0016032
42413	spef2, si:ch211-149f21.2; sperm flagellar 2	GO:0005524 GO:0006139 GO:0019205
42425	Putative ATP-dependent RNA helicase TDRD9 n=2 Tax=Danio rerio RepID=TDRD9_DANRE	GO:0000166 GO:0003676 GO:0004386 GO:0005524 GO:0005634 GO:0005737 GO:0007126 GO:0007140 GO:0007275 GO:0007283 GO:0008026 GO:0009566 GO:0016787 GO:0030154 GO:0031047 GO:0034587 GO:0043046 GO:0071547
42477	Herpes_capsid multi-domain protein	GO:0016021 GO:0016032 GO:0019028
42553	PREDICTED: similar to adenosine monophosphate deaminase 3 n=2 Tax=Danio rerio RepID=UPI000175FAF4	GO:0009168 GO:0019239
42554	[R] COG0724 RNA-binding proteins (RRM domain)	GO:0003676 GO:0005634 GO:0006397 GO:0019013 GO:0046660
42586	MARCKS multi-domain protein	GO:0005516 GO:0005576 GO:0016021 GO:0016032 GO:0050840
42608	Fibroblast growth factor receptor 4 n=3 Tax=Danio rerio RepID=FGFR4_DANRE	GO:0000166 GO:0004672 GO:0004713 GO:0004714 GO:0004872 GO:0005007 GO:0005515 GO:0005524 GO:0006468 GO:0008284 GO:0008543 GO:0016020 GO:0016021 GO:0016301 GO:0016310 GO:0016740
42703	oep, cb85, cripto, tdgf1, wu:fe01d04, zgc:109829; one-eyed pinhead	GO:0016021 GO:0016032
42817	tbrg4; transforming growth factor beta regulator 4
42906	similar to meiosis defective 1
42906	similar to meiosis defective 1
42932	Protamine_P1 multi-domain protein	GO:0000786 GO:0003677 GO:0005634 GO:0006397 GO:0007283 GO:0019013 GO:0046660
42967	TT_ORF1 multi-domain protein	GO:0000786 GO:0003677 GO:0005634 GO:0007283
43097	Mucin multi-domain protein	GO:0016021 GO:0016032
43115	Slc12a4, Kcc1; solute carrier family 12 (potassium/chloride transporters), member 4	GO:0016021 GO:0016032
43143	atp1b3b, cb714, fb13c07, wu:fb13c07; ATPase, Na+/K+ transporting, beta 3b polypeptide; K01540 sodium/potassium-transporting ATPase subunit beta	GO:0000786 GO:0003677 GO:0005391 GO:0005634 GO:0006754 GO:0006813 GO:0006814 GO:0007283 GO:0016020
43150	Eukaryotic translation initiation factor 3 subunit A n=2 Tax=Danio rerio RepID=EIF3A_DANRE	GO:0000786 GO:0001732 GO:0003677 GO:0003743 GO:0005198 GO:0005634 GO:0005737 GO:0005852 GO:0006412 GO:0006413 GO:0007283 GO:0009405 GO:0044423
43321	ptc2, ptc1; patched 2	GO:0008158 GO:0016020 GO:0016021 GO:0016032
43363	Septin-8-A n=4 Tax=Clupeocephala RepID=SEP8A_DANRE	GO:0000166 GO:0005515 GO:0005525 GO:0007049 GO:0031105
43682	similar to ataxin 2-binding protein 1	GO:0000786 GO:0003677 GO:0005634 GO:0007283
43722	Mothers against decapentaplegic homolog 5 n=23 Tax=Euteleostomi RepID=SMAD5_MOUSE	GO:0001503 GO:0001525 GO:0001657 GO:0001880 GO:0002051 GO:0003700 GO:0005515 GO:0005622 GO:0005634 GO:0005667 GO:0005737 GO:0006351 GO:0006355 GO:0006468 GO:0007179 GO:0007275 GO:0007281 GO:0009880 GO:0030154 GO:0030218 GO:0030509 GO:0045669 GO:0045944 GO:0060048 GO:0071407
43757	Breast and ovarian cancer susceptibility protein 2 n=3 Tax=Danio rerio RepID=A8QLH9_DANRE	GO:0000724 GO:0003697 GO:0005515 GO:0005634 GO:0006281 GO:0006302 GO:0006310 GO:0007090
43767	DUF755 multi-domain protein	GO:0009297 GO:0016021 GO:0016032 GO:0019867
43780	Breast and ovarian cancer susceptibility protein 2 n=3 Tax=Danio rerio RepID=A8QLH9_DANRE	GO:0000724 GO:0003697 GO:0005515 GO:0005634 GO:0006281 GO:0006302 GO:0006310 GO:0007090
43780	Breast and ovarian cancer susceptibility protein 2 n=3 Tax=Danio rerio RepID=A8QLH9_DANRE	GO:0000724 GO:0003697 GO:0005515 GO:0005634 GO:0006281 GO:0006302 GO:0006310 GO:0007090
43811	Securin n=1 Tax=Salmo salar RepID=C0H741_SALSA	GO:0016021 GO:0016032
43835	Adenosylmethionine decarboxylase 1 n=4 Tax=Clupeocephala RepID=Q7ZVU7_DANRE	GO:0004014 GO:0006596 GO:0006597 GO:0008295 GO:0016829 GO:0016831
44021	similar to transforming growth factor, beta receptor III (betaglycan, 300kDa); K05843 transforming growth factor, beta receptor III
44080	FIg-Hepta n=2 Tax=Takifugu rubripes RepID=Q08KN2_TAKRU	GO:0004888 GO:0004930 GO:0005886 GO:0007166 GO:0007186 GO:0007218 GO:0016020 GO:0016021 GO:0016032
44180	Serine/threonine-protein phosphatase PP1-beta n=10 Tax=Eumetazoa RepID=GLC7B_CAEEL	GO:0000910 GO:0004721 GO:0005634 GO:0005694 GO:0005737 GO:0007049 GO:0007067 GO:0007126 GO:0007275 GO:0009792 GO:0016568 GO:0016787 GO:0018991 GO:0018996 GO:0031965 GO:0040011 GO:0045132 GO:0046872 GO:0051301
44187	TT_ORF1 multi-domain protein	GO:0000786 GO:0003677 GO:0005634 GO:0007283 GO:0019028
44255	Catenin alpha-2 n=2 Tax=Euteleostomi RepID=CTNA2_DANRE	GO:0005198 GO:0005737 GO:0005856 GO:0005886 GO:0005912 GO:0007155 GO:0007275 GO:0007409 GO:0015629 GO:0016020 GO:0016337 GO:0030054 GO:0030154 GO:0030424 GO:0042995 GO:0045296 GO:0048813 GO:0048854 GO:0051823
44350	Aldehyde dehydrogenase (Fragment) n=1 Tax=Epinephelus coioides RepID=Q5IGR0_EPICO	GO:0004030 GO:0006081 GO:0008152 GO:0016021 GO:0016032 GO:0016491 GO:0055114
44457	Collagen type XI alpha 2 preprotein n=3 Tax=Oryzias RepID=C0JW35_9SMEG	GO:0005198 GO:0005201 GO:0005581 GO:0007155
44525	Sept9a protein (Fragment) n=4 Tax=Danio rerio RepID=Q6P7X7_DANRE	GO:0000166 GO:0003924 GO:0005525 GO:0005622 GO:0007049
44758	zona pellucida protein 4-like
44759	Bcl-2-related ovarian killer protein homolog A n=2 Tax=Danio rerio RepID=BOKA_DANRE	GO:0006915 GO:0042981 GO:0043065
44778	60S ribosomal protein L23a n=70 Tax=Euteleostomi RepID=RL23A_HUMAN	GO:0000166 GO:0003723 GO:0003735 GO:0005515 GO:0005622 GO:0005634 GO:0005829 GO:0005840 GO:0006412 GO:0006414 GO:0006415 GO:0008283 GO:0010467 GO:0016032 GO:0019058 GO:0019083 GO:0019843 GO:0022625 GO:0030529 GO:0031018 GO:0031932 GO:0044267
44839	Adenosine deaminase-like protein n=1 Tax=Anoplopoma fimbria RepID=C3KH84_ANOFI	GO:0004000 GO:0009168 GO:0019239
44898	Heat shock protein Hsp70 (Fragment) n=1 Tax=Platichthys flesus RepID=Q9PUF9_PLAFE	GO:0000166 GO:0005524 GO:0006950
44942	TT_ORF1 multi-domain protein	GO:0005634 GO:0006397 GO:0016021 GO:0016032 GO:0046660
45018	15-hydroxyprostaglandin dehydrogenase n=1 Tax=Anoplopoma fimbria RepID=C3KIK2_ANOFI	GO:0003824 GO:0005488 GO:0008152 GO:0016491 GO:0055114
45079	PREDICTED: similar to meiosis-specific cohesin subunit SMC1 beta n=2 Tax=Danio rerio RepID=UPI0000F216D2	GO:0004181 GO:0005524 GO:0005694 GO:0006508 GO:0008270
45084	Brain-specific fatty acid binding protein n=2 Tax=Percomorpha RepID=Q2PHF0_ORYLA	GO:0005215 GO:0005488 GO:0006810 GO:0008289
45103	Septin-7 n=2 Tax=Salmo salar RepID=B5X2M3_SALSA	GO:0000166 GO:0005515 GO:0005525 GO:0007049 GO:0031105
45109	Pituitary tumor-transforming gene 1 protein-interacting protein n=9 Tax=Salmoninae RepID=C1BEJ6_ONCMY
45149	SSU rRNA; | Salmo trutta (brown trout)	GO:0003723 GO:0003735 GO:0005622 GO:0005737 GO:0005829 GO:0005840 GO:0006412 GO:0006414 GO:0006415 GO:0008201 GO:0010467 GO:0016032 GO:0019058 GO:0019083 GO:0022625 GO:0030529 GO:0031018 GO:0044267 GO:0046632
45321	Herpes_gp2 domain containing protein	GO:0016021 GO:0016032
45372	YL1 multi-domain protein	GO:0000786 GO:0003677 GO:0003700 GO:0005634 GO:0007283 GO:0016563 GO:0045449 GO:0045941
45389	Heat shock factor 1 (Fragment) n=1 Tax=Trachemys scripta elegans RepID=A8VYX6_TRASC	GO:0003677 GO:0003700 GO:0005634 GO:0006351 GO:0006355 GO:0006950
45480	Adenosylhomocysteinase n=3 Tax=Clupeocephala RepID=Q6PC06_DANRE	GO:0004013 GO:0005488 GO:0006730 GO:0016787
45506	eno3, cb883; enolase 3, (beta, muscle) (EC:4.2.1.11); K01689 enolase [EC:4.2.1.11]	GO:0000015 GO:0004634 GO:0006096
45539	putative proteasome 26S non-ATPase subunit 1 (PSMD1); K03032 26S proteasome regulatory subunit N2	GO:0000786 GO:0003677 GO:0005634 GO:0007283
45612	dnmt7, cb91, sb:cb91; DNA (cytosine-5-)-methyltransferase 7; K00558 DNA (cytosine-5-)-methyltransferase [EC:2.1.1.37]
45647	Membrane progestin receptor alpha n=7 Tax=Percomorpha RepID=MPRA_CYNNE	GO:0004872 GO:0005496 GO:0005886 GO:0007275 GO:0008289 GO:0016020 GO:0016021 GO:0016032 GO:0030154 GO:0048477
45701	Zgc:55733 n=3 Tax=Danio rerio RepID=Q802Y4_DANRE	GO:0000166 GO:0003676 GO:0016021 GO:0016032
45854	TT_ORF1 multi-domain protein	GO:0000786 GO:0003677 GO:0005634 GO:0007283
46042	Hydroxysteroid (17-beta) dehydrogenase 10 n=1 Tax=Danio rerio RepID=Q5XJS8_DANRE	GO:0003824 GO:0005488 GO:0008152 GO:0016491 GO:0055114
46099	Serine/threonine-protein phosphatase alpha-2 isoform n=25 Tax=Coelomata RepID=PP12_DROME	GO:0000022 GO:0004721 GO:0004722 GO:0005515 GO:0005700 GO:0005737 GO:0006470 GO:0006911 GO:0007059 GO:0007067 GO:0007080 GO:0007399 GO:0007411 GO:0007611 GO:0008344 GO:0008355 GO:0008542 GO:0016787 GO:0017018 GO:0030261 GO:0040011 GO:0046872 GO:0048477 GO:0051225
46153	Growth arrest and DNA-damage-inducible protein gadd45 beta ii n=5 Tax=Salmoninae RepID=B4XS34_ONCMY
46193	Enolase (Fragment) n=1 Tax=Psetta maxima RepID=A0F050_PSEMX	GO:0000015 GO:0000287 GO:0004634 GO:0006096 GO:0016829
46232	Adenosine deaminase-like protein n=1 Tax=Anoplopoma fimbria RepID=C3KH84_ANOFI	GO:0004000 GO:0009168 GO:0019239
46415	Platelet-activating factor acetylhydrolase IB subunit alpha n=36 Tax=Euteleostomi RepID=LIS1_HUMAN	GO:0000086 GO:0000087 GO:0000132 GO:0000226 GO:0000235 GO:0000236 GO:0000278 GO:0000776 GO:0001675 GO:0001764 GO:0005515 GO:0005625 GO:0005626 GO:0005634 GO:0005635 GO:0005730 GO:0005737 GO:0005813 GO:0005815 GO:0005819 GO:0005829 GO:0005856 GO:0005871 GO:0005874 GO:0005875 GO:0005938 GO:0006810 GO:0007017 GO:0007049 GO:0007067 GO:0007097 GO:0007268 GO:0007275 GO:0007399 GO:0007405 GO:0007420 GO:…
46579	Bone morphogenetic protein 1a n=7 Tax=Clupeocephala RepID=Q2ABP1_DANRE	GO:0004222 GO:0005509 GO:0005515 GO:0006508 GO:0008233 GO:0008237 GO:0008270 GO:0009953 GO:0016787 GO:0046872 GO:0048264
46790	Corona_S2 domain containing protein	GO:0006944 GO:0016021 GO:0019031 GO:0046813
46911	ncam1, fj56g09, ncam, wu:fj56g09; neural cell adhesion molecule 1; K06491 neural cell adhesion molecule
46990	Histone deacetylase 1 n=36 Tax=Euteleostomi RepID=HDAC1_HUMAN	GO:0000118 GO:0003700 GO:0004407 GO:0005515 GO:0005634 GO:0005654 GO:0005730 GO:0005737 GO:0005829 GO:0006338 GO:0006351 GO:0006355 GO:0006476 GO:0006916 GO:0007596 GO:0008134 GO:0008284 GO:0009913 GO:0010552 GO:0010553 GO:0010832 GO:0010870 GO:0016021 GO:0016032 GO:0016563 GO:0016566 GO:0016568 GO:0016575 GO:0016580 GO:0016581 GO:0016787 GO:0019899 GO:0031078 GO:0032041 GO:0032129 GO:0033558 GO:…
47020	wisp2; WNT1 inducible signaling pathway protein 2
47036	40S ribosomal protein S5, N-terminally processed n=41 Tax=Metazoa RepID=RS5_HUMAN	GO:0003723 GO:0003729 GO:0003735 GO:0005622 GO:0005829 GO:0005840 GO:0006412 GO:0006413 GO:0006414 GO:0006415 GO:0006450 GO:0010467 GO:0015935 GO:0016032 GO:0019058 GO:0019083 GO:0022627 GO:0030529 GO:0031018 GO:0044267
47039	similar to cap binding protein; K12882 nuclear cap-binding protein subunit 1	GO:0016021 GO:0016032
47091	TT_ORF1 multi-domain protein	GO:0000786 GO:0003677 GO:0005634 GO:0007283
47126	zona pellucida sperm-binding protein 3-like
47126	zona pellucida sperm-binding protein 3-like
47130	PREDICTED: similar to 40kDa ribosomal protein n=2 Tax=Mus musculus RepID=UPI0001552B8F	GO:0000786 GO:0003677 GO:0005634 GO:0007283
47319	[R] COG2319 FOG: WD40 repeat	GO:0000086 GO:0000087 GO:0000132 GO:0000226 GO:0000235 GO:0000236 GO:0000278 GO:0000776 GO:0001675 GO:0001764 GO:0005515 GO:0005625 GO:0005626 GO:0005634 GO:0005635 GO:0005730 GO:0005737 GO:0005813 GO:0005815 GO:0005819 GO:0005829 GO:0005856 GO:0005871 GO:0005874 GO:0005875 GO:0005938 GO:0006810 GO:0007017 GO:0007049 GO:0007067 GO:0007097 GO:0007268 GO:0007275 GO:0007399 GO:0007405 GO:0007420 GO:…
47336	DEC-1_N multi-domain protein	GO:0000786 GO:0003677 GO:0005213 GO:0005576 GO:0005634 GO:0007283 GO:0007304 GO:0042600 GO:0050840
47598	Herpes_gp2 domain containing protein	GO:0016021 GO:0016032
47616	LSR multi-domain protein	GO:0000119 GO:0006357 GO:0006944 GO:0016021 GO:0016455 GO:0019031 GO:0046813 GO:0046872
47754	bmpr1b, MGC147272, alk-6, alk6, cdw293; bone morphogenetic protein receptor, type 1B (EC:2.7.11.30); K13578 bone morphogenetic protein receptor type-1B [EC:2.7.11.30]	GO:0004672 GO:0004675 GO:0004713 GO:0005524 GO:0006468 GO:0016020
47755	AMP deaminase 3 n=1 Tax=Salmo salar RepID=C0H8Y0_SALSA	GO:0003876 GO:0009168 GO:0019239
47781	Corona_S2 multi-domain protein	GO:0006944 GO:0016021 GO:0019031 GO:0046813 GO:0046872
48020	Septin 7b n=2 Tax=Danio rerio RepID=A0JMF4_DANRE	GO:0000166 GO:0005515 GO:0005525 GO:0007049 GO:0031105
48132	adenosine deaminase domain containing 1 (testis-specific)-like	GO:0003723 GO:0004000 GO:0006396
48207	TT_ORF1 multi-domain protein	GO:0000786 GO:0003677 GO:0005634 GO:0007283
48210	Growth arrest and DNA-damage-inducible protein GADD45 alpha n=7 Tax=Euteleostei RepID=C3KJ73_ANOFI
48238	Putative N-acetylglucosamine-6-phosphate deacetylase n=1 Tax=Danio rerio RepID=NAGA_DANRE	GO:0005975 GO:0006044 GO:0006944 GO:0008448 GO:0016021 GO:0016032 GO:0016787 GO:0016810 GO:0019031 GO:0046813
48265	dnmt7, cb91, sb:cb91; DNA (cytosine-5-)-methyltransferase 7; K00558 DNA (cytosine-5-)-methyltransferase [EC:2.1.1.37]
48328	Mitotic arrest deficient 2 n=1 Tax=Oryzias latipes RepID=B6ZIW3_ORYLA	GO:0007067
48364	Aquaporin-11 n=1 Tax=Osmerus mordax RepID=C1BJY3_OSMMO	GO:0005215 GO:0006810 GO:0016020 GO:0016021
48373	mllt11, fc23g02, si:ch211-210h11.4, wu:fc23g02; myeloid/lymphoid or mixed-lineage leukemia (trithorax homolog, Drosophila); translocated to, 11	GO:0000786 GO:0003677 GO:0005634 GO:0007283
48438	Sex comb on midleg-like 2 protein n=1 Tax=Takifugu rubripes RepID=Q9W6R7_TAKRU	GO:0005634 GO:0045449
48552	Transforming growth factor beta-1-induced transcript 1 protein n=1 Tax=Salmo salar RepID=B5X1R4_SALSA	GO:0008270 GO:0046872
48561	Adenosine monophosphate deaminase (Fragment) n=2 Tax=Gillichthys RepID=C6FGS0_GILMI	GO:0009168 GO:0019239
48567	similar to bone morphogenetic protein 11; K05497 growth differentiation factor 8/11	GO:0008083
48720	si:ch211-149a22.1; K04597 brain-specific angiogenesis inhibitor 2
48736	Brain-derived neurotrophic factor n=5 Tax=Euteleostei RepID=BDNF_XIPMA	GO:0005102 GO:0008083
48849	similar to brain otoferlin long
48896	Zona pellucida protein X (Fragment) n=1 Tax=Sparus aurata RepID=Q3ZE27_SPAAU
49053	Spermidine/spermine N1-acetyltransferase family member 2 n=3 Tax=Danio rerio RepID=Q5PR44_DANRE	GO:0008080 GO:0008152 GO:0016740
49084	Ectoderm-neural cortex protein 1 n=22 Tax=Tetrapoda RepID=ENC1_HUMAN	GO:0003779 GO:0005634 GO:0005737 GO:0005856 GO:0007275 GO:0007399 GO:0016363
49237	Daxx domain containing protein
49312	Catenin alpha-2 n=2 Tax=Euteleostomi RepID=CTNA2_DANRE	GO:0005198 GO:0005737 GO:0005856 GO:0005886 GO:0005912 GO:0007155 GO:0007275 GO:0007409 GO:0015629 GO:0016020 GO:0016337 GO:0030054 GO:0030154 GO:0030424 GO:0042995 GO:0045296 GO:0048813 GO:0048854 GO:0051823
49360	Androgen receptor n=1 Tax=Pagrus major RepID=O93497_PAGMA	GO:0003677 GO:0003700 GO:0003707 GO:0004872 GO:0004879 GO:0004882 GO:0005496 GO:0005634 GO:0006351 GO:0006355 GO:0008270 GO:0030521 GO:0043401 GO:0043565 GO:0046872
49478	TT_ORF1 multi-domain protein	GO:0016021 GO:0016032
49726	MCG125498, isoform CRA_a n=1 Tax=Mus musculus RepID=A2AHM2_MOUSE	GO:0003676 GO:0005622 GO:0006355 GO:0008270 GO:0016021 GO:0016032 GO:0046872
49874	Enolase (Fragment) n=3 Tax=Percomorpha RepID=Q4RXG6_TETNG	GO:0000015 GO:0000287 GO:0004634 GO:0005737 GO:0006096 GO:0009986 GO:0016829
50009	zinc finger protein 502-like	GO:0006944 GO:0016021 GO:0019031 GO:0046813 GO:0046872
50113	Corona_S2 multi-domain protein	GO:0006944 GO:0016021 GO:0019031 GO:0046813
50121	Phospholipase D6 n=2 Tax=Danio rerio RepID=PLD6_DANRE	GO:0004630 GO:0005741 GO:0007126 GO:0007286 GO:0008053 GO:0016020 GO:0016021 GO:0016042 GO:0016787 GO:0030719 GO:0034587 GO:0035755 GO:0042803 GO:0043046 GO:0070290
50146	Adenosine deaminase ADAR2-a variant n=7 Tax=Tetraodontidae RepID=Q8JH74_TAKRU	GO:0003723 GO:0003725 GO:0004000 GO:0005622 GO:0006396
50155	TT_ORF1 multi-domain protein	GO:0000786 GO:0003677 GO:0005634 GO:0007283
50157	neuralized homolog 4-like
50305	Daxx multi-domain protein	GO:0016021 GO:0016032
50305	Daxx multi-domain protein	GO:0016021 GO:0016032
50374	G2/mitotic-specific cyclin-B1 n=1 Tax=Oryzias latipes RepID=CCNB1_ORYLA	GO:0005634 GO:0007049 GO:0007067 GO:0051301
50376	LSR multi-domain protein	GO:0006944 GO:0016021 GO:0019031 GO:0046813
50379	c1qtnf4; C1q and tumor necrosis factor related protein 4
50561	adenosine deaminase domain containing 1 (testis-specific)-like	GO:0003723 GO:0004000 GO:0006396
50732	SCO-spondin (Fragment) n=3 Tax=Danio rerio RepID=B3LF39_DANRE	GO:0007155
50772	NKTR; natural killer-tumor recognition sequence; K12740 NK-tumor recognition protein	GO:0000786 GO:0003677 GO:0005634 GO:0006397 GO:0007283 GO:0019013 GO:0046660
50831	PREDICTED: similar to brain cell membrane protein 1 n=1 Tax=Pan troglodytes RepID=UPI0000E25CB5
50842	DUF3439 multi-domain protein	GO:0000786 GO:0003677 GO:0005634 GO:0007283
50854	ZP3; zona pellucida glycoprotein 3 (sperm receptor)
50883	Protamine_P1 domain containing protein	GO:0000786 GO:0003677 GO:0005634 GO:0007283
50973	LSR multi-domain protein	GO:0000786 GO:0003677 GO:0005634 GO:0006944 GO:0007283 GO:0008430 GO:0016021 GO:0019031 GO:0046813
51140	similar to dedicator of cytokinesis 3; K05727 dedicator of cytokinesis 3/4/5	GO:0016021 GO:0016032
51146	Corona_S2 domain containing protein	GO:0006944 GO:0016021 GO:0019031 GO:0046813
51152	ADAD1; adenosine deaminase domain containing 1 (testis-specific)	GO:0003723 GO:0004000 GO:0006396
51156	Growth hormone n=2 Tax=Psetta maxima RepID=A4FTU0_PSEMX	GO:0005179 GO:0005576
51179	But2 multi-domain protein	GO:0016021 GO:0016032
51193	Herpes_gp2 domain containing protein	GO:0016021 GO:0016032
51213	C1QTNF2; C1q and tumor necrosis factor related protein 2
51214	figf, vegfd; c-fos induced growth factor; K05449 vascular endothelial growth factor C/D
51216	SURF6 multi-domain protein	GO:0000786 GO:0003677 GO:0003700 GO:0005634 GO:0006355 GO:0007283 GO:0043565 GO:0046983
51228	degs2, im:6909358; degenerative spermatocyte homolog 2, lipid desaturase (Drosophila); K04712 sphingolipid delta-4 desaturase [EC:1.14.-.-]	GO:0006629 GO:0016491
51279	Hydroxysteroid (17-beta) dehydrogenase 7 n=3 Tax=Xenopus RepID=B1WBE8_XENTR	GO:0003824 GO:0005488 GO:0008152 GO:0016491 GO:0055114
51342	Zgc:103767 n=2 Tax=Danio rerio RepID=Q5XJ25_DANRE	GO:0000786 GO:0003677 GO:0005634 GO:0007283
51349	[K] COG5025 Transcription factor of the Forkhead/HNF3 family	GO:0003700 GO:0005634 GO:0006355 GO:0043565
51369	TT_ORF1 multi-domain protein	GO:0000786 GO:0003677 GO:0005634 GO:0007283
51414	similar to pituitary adenylate cyclase-activating polypeptide; K05262 adenylate cyclase activating polypeptide	GO:0005179 GO:0005576
51472	WD repeat domain 59-like	GO:0000786 GO:0003677 GO:0005634 GO:0007283
51500	Metallothio multi-domain protein	GO:0006944 GO:0016021 GO:0019031 GO:0046813 GO:0046872
51540	ampd3, fi25h10, wu:fi25h10, zgc:55390; adenosine monophosphate deaminase 3 (EC:3.5.4.6); K01490 AMP deaminase [EC:3.5.4.6]	GO:0009168 GO:0019239
51702	Herpes_gp2 domain containing protein	GO:0016021 GO:0016032
51723	WD repeat protein 61 (Meiotic recombination REC14 protein homolog). n=1 Tax=Danio rerio RepID=UPI0001A2BB5F
51742	17-beta-hydroxysteroid dehydrogenase 14 n=1 Tax=Anoplopoma fimbria RepID=C3KJX3_ANOFI	GO:0003824 GO:0005488 GO:0008152 GO:0016491 GO:0055114
51764	Herpes_gp2 multi-domain protein	GO:0016021 GO:0016032 GO:0045095 GO:0046872
51818	ceroid-lipofuscinosis, neuronal 5-like	GO:0016021 GO:0016032
52016	Zona pellucida (Fragment) n=1 Tax=Hypomesus transpacificus RepID=C3UVG8_9TELE
52045	60S ribosomal protein L8 n=34 Tax=Euteleostomi RepID=RL8_HUMAN	GO:0003723 GO:0003735 GO:0005622 GO:0005737 GO:0005829 GO:0005840 GO:0006412 GO:0006414 GO:0006415 GO:0010467 GO:0016032 GO:0019058 GO:0019083 GO:0019843 GO:0022625 GO:0030529 GO:0031018 GO:0044267
52050	Splicing factor arginine/serine-rich 3 n=1 Tax=Paralichthys olivaceus RepID=Q800Z2_PAROL	GO:0000166 GO:0003676 GO:0005634 GO:0006397 GO:0046660
52059	Gonadotropin alpha subunit n=1 Tax=Sebastes schlegelii RepID=Q56TL7_SEBSC	GO:0005179 GO:0005576
52083	hsp90ab1, hsp90b, hsp90beta, wu:fa29f01, wu:fa91e11, wu:fd59e11, wu:gcd22h07; heat shock protein 90, alpha (cytosolic), class B member 1; K04079 molecular chaperone HtpG
52097	zpy1, MGC86501; zona pellucida protein Y1
52110	[K] COG5025 Transcription factor of the Forkhead/HNF3 family	GO:0003700 GO:0005634 GO:0006355 GO:0016021 GO:0016032 GO:0043565
52143	Factor in the germline alpha n=2 Tax=Sparidae RepID=B7X9C2_PAGMA	GO:0005634 GO:0030528
52148	Activator_LAG-3 multi-domain protein	GO:0000119 GO:0006357 GO:0016021 GO:0016032 GO:0016455 GO:0046872
52149	Growth hormone n=2 Tax=Psetta maxima RepID=A4FTU0_PSEMX	GO:0005179 GO:0005576 GO:0006508 GO:0008234 GO:0015031
52151	hsd17b14, fb70b05, wu:fb70b05, zgc:100900; hydroxysteroid (17-beta) dehydrogenase 14
52204	zona pellucida sperm-binding protein 3-like
52270	mrpl1; mitochondrial ribosomal protein L1	GO:0000786 GO:0003677 GO:0005198 GO:0005634 GO:0007283 GO:0009405 GO:0044423
52297	Follicle-stimulating hormone beta subunit (Fragment) n=1 Tax=Micropterus salmoides RepID=B7T9J1_MICSA	GO:0005179 GO:0005576
52338	nasp, MGC56007, MGC85651, wu:fd20g12, zgc:56007, zgc:85651; nuclear autoantigenic sperm protein (histone-binding); K11291 nuclear autoantigenic sperm protein
52347	zona pellucida sperm-binding protein 3-like
52358	zona pellucida protein 4-like
